# Supplementary material for: Prevention of human exposure to livestock faecal waste in the household: a scoping study of interventions conducted in sub-Saharan Africa
Source: BMC Public Health. 2023 Aug 24;23:1613. doi: 10.1186/s12889-023-16567-x (PMC10463677; doi:10.1186/s12889-023-16567-x)
Supplement: Supplementary file 2 — Additional file 2. [file 12889_2023_16567_MOESM2_ESM.xlsx]

## Sheet: CabDirect_131022
PAN	Item Types	Title	Sub Title	Foreign Title	Authors	Editors	Corporate Authors	Document title	ISBN	ISSN	Volume	Bulletin / Issue / Part	Page Numbers	Doi	Publisher	Place of Publication	Year of Publication	Location of Publisher	Country of Publication	Languages of Text	Notes	Abstract Text
20220233909	Journal article	Organic compost control of blight disease of okra (<i xmlns="http://www.w3.org/1999/xhtml">Abelmoschus esculentus</i>) and tomato (<i xmlns="http://www.w3.org/1999/xhtml">Solanum lycopersicum</i>) plants.			Muhammed, H. M.; Hamza, U. I.; Isyaku, H.; Olachi, D.			Journal of Plant Development		2065-3158	28		123-127	10.47743/jpd.2021.28.1.872	Gradina Botanica "Anastasie Fatu"		2021	Iasi	Romania	English		Organic composts are derived from plant and animal wastes as substrates in the control of blight disease of vegetable crops; tomato (<i xmlns="http://www.w3.org/1999/xhtml">Solanum lycopersicum</i>) and okra (<i xmlns="http://www.w3.org/1999/xhtml">Abelmoschus esculentus</i>) plants were evaluated. Cow dung, sawdust, rice husk, poultry droppings and goat dung were collected from the agricultural …
20220296629	Journal article	Exploring the determinants and indicators of poultry feces management behaviors in rural western Uganda.			Lowe, J.; Ercumen, A.; Prottas, C.; Harris, A. R.			Science of the Total Environment		0048-9697	834			10.1016/j.scitotenv.2022.155202	Elsevier Ltd		2022	Oxford	UK	English		Animal ownership has reported financial and nutritional benefits but has also been associated with enteric and respiratory infections, and inadequate sanitation and hygiene can lead to children touching and ingesting animal fecal matter. We identified key indicators for poultry feces management and investigated their social determinants using data from a baseline survey of a randomized-controlled…
20220124242	Miscellaneous	Characterization of pig manure management and associated environmental and health issues in Central Uganda.			Ibrahim, W.; Graham, M.; Leitner, S.			Characterization of pig manure management and associated environmental and health issues in central Uganda	9291466999				iv + 25 pp.		International Livestock Research Institute (ILRI)		2021	Nairobi	Kenya	English		This study was conducted to contribute to sustainable pig production by highlighting options to reduce environmental pollution and health and safety concerns, and to transform the perception of manure from being seen as waste to a resource that can help to improve food security as a fertilizer, animal feed and source of clean energy. This study was carried out in central Uganda in the districts M…
20210032548	Journal article	Child mouthing of feces and fomites and animal contact are associated with diarrhea and impaired growth among young children in the Democratic Republic of the Congo: a prospective cohort study (REDUCE program).			George, C. M.; Cirhuza, L. B.; Kuhl, J.; Williams, C.; Coglianese, N.; Thomas, E.; Bauler, S.; François, R.; Saxton, R.; Presence, A. S.; Birindwa, A.; Jean Claude, B. R.; Perin, J.; Mirindi, P.			Journal of Pediatrics		0022-3476	228		110-116.e1	10.1016/j.jpeds.2020.09.013	Elsevier		2021	New York	USA	English		Objective: To identify exposure pathways to fecal pathogens that are significant contributors to diarrheal diseases and impaired growth in young children, and to evaluate scalable interventions to reduce fecal contamination from these pathways. Study design: Reducing Enteropathy, Undernutrition, and Contamination in the Environment (REDUCE) was a prospective cohort study of 370 children &lt;5 yea…
20203473379	Journal article	Evaluation of selected soil organic amendments for the control of cocoyam root rot blight complex (CRRBC) in Umudike.			Nwokocha, C. C.; Nwadili, C. O.; Offor, E. C.; Duru, F. N.			Nigerian Agricultural Journal		0300-368X	51	2	440-444		College of Agricultural Economics, Rural Sociology and Extension		2020	Umuahia	Nigeria	English		Soil-borne diseases are the second most important limiting factor on crop yield after water insufficiency. <i xmlns="http://www.w3.org/1999/xhtml">Xanthosoma</i> spp production systems in particular are plagued by many intractable soil-borne diseases, like cocoyam root rot blight complex (CRRBC). Atrial was conducted in Umudike, South-East Nigeria to determine the effect of selected organic amend…
20210208684	Journal article	Formative research for the development of baby water, sanitation, and hygiene interventions for young children in the Democratic Republic of the Congo (REDUCE program).			Kuhl, J.; Bisimwa, L.; Thomas, E. D.; Williams, C.; Ntakirutimana, J.; Coglianese, N.; Bauler, S.; François, R.; Sanvura, P.; Bisimwa, J. C.; Mirindi, P.; George, C. M.			BMC Public Health		1471-2458	21	427	(1 March 2021)	10.1186/s12889-021-10246-5	BioMed Central Ltd		2021	London	UK	English		Background: Research exploring the unique exposure pathways to fecal pathogens for young children and innovative water, sanitation, and hygiene (WASH) interventions for susceptible pediatric populations is needed to reduce the burden of diarrheal diseases and stunting globally. The Reducing Enteropathy, Diarrhea, Undernutrition, and Contamination in the Environment (REDUCE) program seeks to (1) i…
20203257395	Journal article	Practices and perspectives on latrine use, child feces disposal, and clean play environments in western Kenya.			Ellis, A.; McClintic, E. E.; Awino, E. O.; Caruso, B. A.; Arriola, K. R. J.; Ventura, S. G.; Kowalski, A. J.; Linabarger, M.; Wodnik, B. K.; Webb-Girard, A.; Muga, R.; Freeman, M. C.			American Journal of Tropical Medicine and Hygiene		0002-9637	102	5	1094-1103	10.4269/ajtmh.19-0389	American Society of Tropical Medicine and Hygiene		2020	Deerfield	USA	English		Exposure to fecal pathogens contributes to childhood diarrhea and stunting, causing harmful short- and long-term impacts to health. Understanding pathways of child fecal exposure and nutritional deficiencies is critical to informing interventions to reduce stunting. Our aim was to explore determinants of latrine use, disposal of child feces, and perceptions and provisions of a safe and clean chil…
20173188926	Journal article	Vegetable contamination by the fecal bacteria of poultry manure: case study of gardening sites in southern Benin.			Atidégla, S. C.; Huat, J.; Agbossou, E. K.; Saint-Macary, H.; Kakai, R. G.			International Journal of Food Science		2356-7015	2016		Article ID 4767453		Hindawi		2016	London	UK	English		A study was conducted in southern Benin to assess the contamination of vegetables by fecal coliforms, <i xmlns="http://www.w3.org/1999/xhtml">Escherichia coli</i>, and fecal streptococci as one consequence of the intensification of vegetable cropping through fertilization with poultry manure. For this purpose, on-farm trials were conducted in 2009 and 2010 at Yodo-Condji and Ayi-Guinnou with thre…
20163352565	Journal article	An overview of the control of bacterial pathogens in cattle manure.			Manyi-Loh, C. E.; Mamphweli, S. N.; Meyer, E. L.; Makaka, G.; Simon, M.; Okoh, A. I.			International Journal of Environmental Research and Public Health		1660-4601	13	9	843	10.3390/ijerph13090843	MDPI AG		2016	Basel	Switzerland	English		Cattle manure harbors microbial constituents that make it a potential source of pollution in the environment and infections in humans. Knowledge of, and microbial assessment of, manure is crucial in a bid to prevent public health and environmental hazards through the development of better management practices and policies that should govern manure handling. Physical, chemical and biological metho…
20210459970	Journal issue	Special Issue: Power, participation and interdisciplinary tensions: introducing a special issue on methodological developments in participatory epidemiology.				Chenais, E.; Fischer, K.		Preventive Veterinary Medicine		0167-5877	196		unpaginated		Elsevier B.V.		2021	Amsterdam	Netherlands	English		This issue contains 21 papers on the measurement and sampling error in mixed-methods research for the control of peste des petits ruminants in the Karamoja subregion of Northeastern Uganda; factors influencing the performance of voluntary farmer disease reporting in passive surveillance systems; household and animal factors associated with sheeppox and goatpox seroprevalence and identification of…
20203100497	Journal article	Prevalence of <i xmlns="http://www.w3.org/1999/xhtml">Campylobacter</i> and <i xmlns="http://www.w3.org/1999/xhtml">Salmonella</i> in African food animals and meat: a systematic review and meta-analysis.			Thomas, K. M.; Glanville, W. A. de; Barker, G. C.; Benschop, J.; Buza, J. J.; Cleaveland, S.; Davis, M. A.; French, N. P.; Mmbaga, B. T.; Prinsen, G.; Swai, E. S.; Zadoks, R. N.; Crump, J. A.			International Journal of Food Microbiology		0168-1605	315		108382		Elsevier Ltd		2020	Oxford	UK	English		Background: <i xmlns="http://www.w3.org/1999/xhtml">Campylobacter</i> and <i xmlns="http://www.w3.org/1999/xhtml">Salmonella</i>, particularly non-typhoidal <i xmlns="http://www.w3.org/1999/xhtml">Salmonella</i>, are important bacterial enteric pathogens of humans which are often carried asymptomatically in animal reservoirs. Bacterial foodborne infections, including those derived from meat, are …
20203508058	Journal article	Understanding the management practices of animal manure and associated risks of transference of bacterial pathogens to crop vegetables.			Neetoo, H.; Goburdhun, D.; Ruggoo, A.; Pohoroo, S.; Pohoroo, A.; Reega, K.			African Journal of Food, Agriculture, Nutrition and Development		1684-5374	20	6	16858-16863	10.18697/ajfand.94.18800	Rural Outreach Programme		2020	Nairobi	Kenya	English		Manure is commonly used in agricultural production in Mauritius, but little is documented on the local management practices. Animal manure, in particular, is a livestock waste that harbors enteric microorganisms which are potentially pathogenic to humans. The objectives of the study were therefore (i) to shed light on the management practices of manure among cattle and poultry farmers (manure pro…
20173131678	Journal article	Microbiological assessment of drinking water with reference to diarrheagenic bacterial pathogens in Shashemane Rural District, Ethiopia.			Edessa Negera; Geritu Nuro; Mulugeta Kebede			African Journal of Microbiology Research		1996-0808	11	6	254-263	10.5897/ajmr2016.8362	Academic Journals		2017	Lagos	Nigeria	English		Fecal contamination of drinking water is a major problem in rural communities of Ethiopia, where surface water sources like rivers, wells, and lakes are used for drinking. In spite of these problems, few data exist on the microbiological safety of water sources in these settings. Therefore, the aim of this study was to investigate the microbiological safety of drinking water from the sources and …
20183139613	Journal article	Characterizing potential risks of fecal-oral microbial transmission for infants and young children in rural Zambia.			Reid, B.; Orgle, J.; Khrist Roy; Pongolani, C.; Chileshe, M.; Stoltzfus, R.			American Journal of Tropical Medicine and Hygiene		0002-9637	98	3	816-823	10.4269/ajtmh.17-0124	American Society of Tropical Medicine and Hygiene		2018	Deerfield	USA	English		Undernourished children in low-income contexts often suffer from environmental enteric disorder - damage to the intestines probably caused by chronic exposure to bacterial pathogens from feces. We aimed to identify strategies for reducing infants and young children's (IYC) exposure to human and animal feces in rural farming families by conducting direct observation of 30 caregiver-infant dyads fo…
20203210715	Journal article	Human fecal contamination of water, soil, and surfaces in households sharing poor-quality sanitation facilities in Maputo, Mozambique.			Holcomb, D. A.; Knee, J.; Sumner, T.; Adriano, Z.; Bruijn, E. de; Nalá, R.; Cumming, O.; Brown, J.; Stewart, J. R.			International Journal of Hygiene and Environmental Health		1438-4639	226			10.1016/j.ijheh.2020.113496	Elsevier GmbH		2020	Munich	Germany	English		Identifying the origin of fecal contamination can support more effective interventions to interrupt enteric pathogen transmission. Microbial source tracking (MST) assays may help to identify environmental routes of pathogen transmission although these assays have performed poorly in highly contaminated domestic settings, highlighting the importance of both diagnostic validation and understanding …
20210499187	Journal article	Public health and economic benefits of Spotted hyenas <i xmlns="http://www.w3.org/1999/xhtml">Crocuta crocuta</i> in a peri-urban system.			Sonawane, C.; Yirga, G.; Carter, N. H.			Journal of Applied Ecology		1365-2664	58	12	2892-2902	10.1111/1365-2664.14024	Wiley		2021	Oxford	UK	English		Species that depend on anthropogenic waste for food can remove pathogens that pose health risks to humans and livestock, thereby saving lives and money. Quantifying these benefits is rare, yet can lead to innovative conservation solutions. To assess these benefits, we examined the feeding ecology and population size of peri-urban spotted hyenas <i xmlns="http://www.w3.org/1999/xhtml">Crocuta croc…
20210326691	Journal article	Impact of an urban sanitation intervention on enteric pathogen detection in soils.			Capone, D.; Berendes, D.; Cumming, O.; Holcomb, D.; Knee, J.; Konstantinidis, K. T.; Levy, K.; Nalá, R.; Risk, B. B.; Stewart, J.; Brown, J.			Environmental Science &amp; Technology		0013-936X	55	14	9989-10000	10.1021/acs.est.1c02168	American Chemical Society		2021	Washington	USA	English		Environmental fecal contamination is common in many low-income cities, contributing to a high burden of enteric infections and associated negative sequelae. To evaluate the impact of a shared onsite sanitation intervention in Maputo, Mozambique on enteric pathogens in the domestic environment, we collected 179 soil samples at shared latrine entrances from intervention (n=49) and control (n=51) co…
20193363673	Journal article	Prevalence and associated factors of safe and improved infant and young children stool disposal in Ethiopia: evidence from demographic and health survey.			Biniyam Sahiledengle			BMC Public Health		1471-2458	19	970	(22 July 2019)	10.1186/s12889-019-7325-9	BioMed Central Ltd		2019	London	UK	English		Background: Infant and young children stools are often considered innocuous, and are not disposed of safely despite having a higher pathogen load than adult feces. In Ethiopia, sanitary management of young children's stool is often overlooked and transmission of fecal-oral diseases is still a significant health burden. The study, therefore, describes the prevalence and associated factors of safe …
20220162930	Journal article	Therapeutic effect of biosynthetic gold nanoparticles on multidrug-resistant <i xmlns="http://www.w3.org/1999/xhtml">Escherichia coli</i> and <i xmlns="http://www.w3.org/1999/xhtml">Salmonella</i> species isolated from ruminants.			Abdalhamed, A. M.; Ghazy, A. A.; Ibrahim, E. S.; Arafa, A. A.; Zeedan, G. S. G.			Veterinary World		0972-8988	14	12	3200-3210	10.14202/vetworld.2021.3200-3210	Veterinary World		2021	Wankaner	India	English		Background and Aim: Multidrug-resistant (MDR) pathogenic microorganisms have become a global problem in ruminants as a result of the intensive use of antibiotics, causing the development of resistance among gut microbiota. The antibiotic-resistant microorganisms can be transferred from diseased animals to humans. This study aimed to determine the prevalence of MDR <i xmlns="http://www.w3.org/1999…
20193439644	Journal article	Exposure to livestock feces and water quality, sanitation, and hygiene (WASH) conditions among caregivers and young children: formative research in rural Burkina Faso.			Ngure, F.; Gelli, A.; Becquey, E.; Ganaba, R.; Headey, D.; Huybregts, L.; Pedehombga, A.; Sanou, A.; Traore, A.; Zongo, F.; Zongrone, A.			American Journal of Tropical Medicine and Hygiene		0002-9637	100	4	998-1004	10.4269/ajtmh.18-0333	American Society of Tropical Medicine and Hygiene		2019	Deerfield	USA	English		Livestock farming is common in low-income settings as a source of income and animal-sourced food. However, there is growing evidence of the harmful health effects of proximity of animals to infants and young children, especially through exposure to zoonotic pathogens. Poultry ownership is almost universal in rural Burkina Faso. Poultry feces are a significant risk factor for enteric diseases that…
20220031188	Journal article	Multi-pollutant assessment of river pollution from livestock production worldwide.			Li YanAn; Wang MengRu; Chen XuanJing; Cui ShiLei; Hofstra, N.; Kroeze, C.; Ma Lin; Xu Wen; Zhang Qi; Zhang FuSuo; Strokal, M.			Water Research (Oxford)		0043-1354	209			10.1016/j.watres.2021.117906	Elsevier Ltd		2022	Oxford	UK	English		Livestock production is often a source of multiple pollutants in rivers. However, current assessments of water pollution seldomly take a multi-pollutant perspective, while this is essential for improving water quality. This study quantifies inputs of multiple pollutants to rivers from livestock production worldwide, by animal types and spatially explicit. We focus on nitrogen (N), phosphorus (P),…
20210095781	Journal article	Health assessment of wild speckled dwarf tortoises, <i xmlns="http://www.w3.org/1999/xhtml">Chersobius signatus</i>.			Galosi, L.; Attili, A. R.; Perrucci, S.; Origgi, F. C.; Tambella, A. M.; Rossi, G.; Cuteri, V.; Napoleoni, M.; Mandolini, N. A.; Perugini, G.; Loehr, V. J. T.			BMC Veterinary Research		1746-6148	17	102	(04 March 2021)	10.1186/s12917-021-02800-5	BioMed Central Ltd		2021	London	UK	English		Background: In free-ranging reptile populations, bacterial, fungal, viral and parasitic pathogens may affect hosts through impairment in movements, thermoregulation, reproduction, survival, and population dynamics. The speckled dwarf tortoise (<i xmlns="http://www.w3.org/1999/xhtml">Chersobius</i> [<i xmlns="http://www.w3.org/1999/xhtml">Homopus</i>] <i xmlns="http://www.w3.org/1999/xhtml">signat…
20203455842	Journal article	Effect of animal manure on the incidence and severity of leaf spot disease of fluted pumpkin (<i xmlns="http://www.w3.org/1999/xhtml">Telfairia occidentalis</i>) in Dschang, west region of Cameroon.			Annih, M. G.; Tatiana, N. C. B.; Kinge, T. R.; Mariette, A.; Kebei, A. K.			American Journal of Plant Sciences		2158-2742	11	7	1057-1076	10.4236/ajps.2020.117076	Scientific Research Publishing		2020	Irvine	USA	English		Fluted Pumpkin known as <i xmlns="http://www.w3.org/1999/xhtml">Telfairia occidentalis</i> is an important vegetable crop in the tropics, cultivated for its leaf vegetable and edible seeds. It is a plant with a wide range of virtues but nevertheless; it is threatened by large scale fungal attacks. In order to manage the problem of food security and meet up with the production of this crop, this s…
20210496519	Journal article	Knowledge of hazards associated with urban livestock farming in Southeast Nigeria.			Asadu, A. N.; Chah, J. M.; Attamah, C. O.; Igbokwe, E. M.			Frontiers in Veterinary Science		2297-1769	7	March		10.3389/fvets.2021.600299	Frontiers Media S.A.		2021	Lausanne	Switzerland	English		The study assessed urban farmers' knowledge of health hazards associated with Urban Livestock Farming (ULF) in Southeast Nigeria. Multistage and random sampling techniques were used to select 210 respondents. Structured interview schedule was used to collect data. Data collected were analyzed using descriptive and inferential statistics. Major type of animals reared was broiler. A good proportion…
20210253717	Journal article	Higher fiber complementary food alters fecal microbiota composition and normalizes stool form in Malawian children: a randomized trial.			Lungu, E.; Auger, J.; Piano, A.; Dahl, W. J.			African Journal of Food, Agriculture, Nutrition and Development		1684-5374	21	4	17854-17875	10.18697/ajfand.99.20200	Rural Outreach Programme		2021	Nairobi	Kenya	English		Dietary fiber favorably modulates gut microbiota and may be protective against diarrhea in sub-Saharan Africa where rates in infants and young children are high. Soybean hull is high in fiber and accessible in rural Africa; however, its use in complementary feeding has not been evaluated. The objective of this study was to determine the acceptability and feasibility of a soybean, soy hull fiber, …
20219965306	Journal article	Effect of using treated wastewater on the bacteriological quality of raw cow's milk: a case of a farm in northeastern Algeria.			Chorfi, K.; Bendjemana, K.; Ayachi, A.; Fatma, M.; Bouzidi, N. E. A.			African Journal of Microbiology Research		1996-0808	14	8	436-446	10.5897/AJMR2020.9325	Academic Journals		2020	Lagos	Nigeria	English		This study aims to assess the impact of the use of treated wastewater (without chlorination) in farming and dairy cattle breeding. Milk samples were collected from a farm in northeastern Algeria. The treated wastewater from the treatment plant is used on this farm for different activities. The results obtained show that the average contamination of milks with total flora is 3.7.10<sup xmlns="http…
20220463131	Journal article	Effects of local handwashing agents on microbial contamination of the hands in a rural setting in Northwest Ethiopia: a cluster randomised controlled trial.			Zemichael Gizaw; Alemayehu Worku Yalew; Bikes Destaw Bitew; Lee Jiyoung; Bisesi, M.			BMJ Open		2044-6055	12	5		10.1136/bmjopen-2021-056411	BMJ Publishing Group		2022	London	UK	English		Objective: To evaluate the effectiveness of handwashing with water and wood ash in reducing faecal contamination of the hands. Design: A cluster randomised controlled trial was employed with two arms: handwashing with water and wood ash versus handwashing with water alone. Setting: Rural households of East Dembiya District, Central Gondar Zone, Amhara National Regional State, Ethiopia. Participan…
20183179231	Journal article	Assessment of nutrient recovery, air emission and farmers' perceptions of indigenous mound burning practice using animal and human wastes in Myanmar.			Ngone, M. H.; Koottatep, T.; Fakkaew, K.; Polprasert, C.			Agriculture, Ecosystems &amp; Environment		0167-8809	261		54-61	10.1016/j.agee.2018.02.033	Elsevier		2018	Amsterdam	Netherlands	English		Soil fertility degradation is threatening the sustainability of the global agricultural production system. Unimproved onsite sanitation systems along with inappropriate disposal of fecal sludge (FS) are predominant in the urban areas of low-income countries and rural areas all over the world. At the same time, animal waste is already used as a very common fertilizer, while the use of human waste,…
20203594275	Journal article	Prevalence and seasonal variation of gastrointestinal nematodes and coccidia infecting ovine grazing on communal rangelands in the Eastern Cape, South Africa.			Jansen, M. S.; Nyangiwe, N.; Yawa, M.; Dastile, M.; Mabhece, V.; Muchenje, V.; Mpendulo, T. C.			Parasitology Research		0932-0113	119	12	4169-4175	10.1007/s00436-020-06927-6	Springer Berlin		2020	Heidelberg	Germany	English		Nematodes and coccidia are major pathogens causing parasitic infections in livestock production. This study aimed to determine the prevalence and seasonality of gastrointestinal helminths and coccidia in communal sheep grazing in humid, semi-humid and arid zones of the Eastern Cape Province. A total of 3299 faecal samples were collected from sheep between January 2012 and December 2015. Of the co…
20193382657	Journal article	Fecal fingerprints of enteric pathogen contamination in public environments of Kisumu, Kenya, associated with human sanitation conditions and domestic animals.			Baker, K. K.; Senesac, R.; Sewell, D.; Gupta, A. S.; Cumming, O.; Mumma, J.			Environmental Science &amp; Technology		0013-936X	52	18	10263-10274	10.1021/acs.est.8b01528	American Chemical Society		2018	Washington	USA	English		Young children are infected by a diverse range of enteric pathogens in high disease burden settings, suggesting pathogen contamination of the environment is equally diverse. This study aimed to characterize across- and within-neighborhood diversity in enteric pathogen contamination of public domains in urban informal settlements of Kisumu, Kenya, and to assess the relationship between pathogen de…
20163399195	Journal article	Microwave treatment of faecal sludge from intensively used toilets in the slums of Nairobi, Kenya.			Mawioo, P. M.; Hooijmans, C. M.; Garcia, H. A.; Brdjanovic, D.			Journal of Environmental Management		0301-4797	184	Part 3	575-584		Elsevier		2016	Amsterdam	Netherlands	English		Toilet facilities in highly dense areas such as the slum and emergency settlements fill up rapidly; thus, requiring frequent emptying. Consequently, big quantities of fresh faecal sludge (FS) containing large amounts of pathogens are generated. Fast and efficient FS treatment technologies are therefore required for safe treatment and disposal of the FS in such conditions. This study explores the …
20210391866	Journal article	Serogroups and antibiogram of <i xmlns="http://www.w3.org/1999/xhtml">Salmonella</i> isolates from dairy cattle in Nkonkobe District, South Africa.			Iweriebor, B. C.; Egbule, O. S.; Igwaran, A.; Obi, L. C.			Malaysian Journal of Microbiology		1823-8262	17	4	452-458	10.21161/mjm.211115	Malaysian Society for Microbiology		2021	Seri Kembangan	Malaysia	English		Aims: The use of antimicrobial agent for treatment or growth promotion has added burden to treat infection diseases caused by pathogenic bacteria as they can acquire resistance. <i xmlns="http://www.w3.org/1999/xhtml">Salmonella</i> is one of the major zoonotic bacterial pathogens that acts as a potential reservoir of antimicrobial resistance elements. In this study, the presence of <i xmlns="htt…
20203115220	Journal article	Co-composting of faecal sludge with vegetable and fish waste in Dakar (Senegal).		Co-compostage de boues de vidange domestiques avec des déchets maraîchers et des déchets de poissons à Dakar (Sénégal).	Lo, M.; Sonko, E. H. M.; Dieng, D.; Ndiaye, S.; Diop, C.; Seck, A.; Gueye, A.			International Journal of Biological and Chemical Sciences		1991-8631	13	6	2914-2929	10.4314/ijbcs.v13i6.38	International Formulae Group (IFG)		2019	Dschang	Cameroon	French		Faecal sludge has important fertilizing values but it contains many pathogens agents that limit its use in agriculture. To contribute to the improvement of their agronomic value and the reduction of health risks, this study proposed to implement a low-cost valuing technique accessible through the co-composting of sewage sludge with co-substats of animal and plant origin. A series of analyses of p…
20220044953	Journal article	Inhibitory activities of sole cow urine and combined cow dung/cow urine against the blight disease of ribwort (<i xmlns="http://www.w3.org/1999/xhtml">Plantago lanceolata</i>) at the cistercian monastery in Mbengwi, Cameroon.			Mbong, G. A.; Nde, T. C.; Manju, E. B.; Kinge, T. R.; Foncha, F.; Mbong, S. E.			Agricultural Sciences		2156-8553	12	11	1307-1320	10.4236/as.2021.1211084	Scientific Research Publishing		2021	Irvine	USA	English		Ribwort (<i xmlns="http://www.w3.org/1999/xhtml">Plantago lanceolata</i>) is a small glabrous to pubescent perennial plant that is native to Europe, America, North Africa and Asia. Nowadays, it is cultivated in many countries across the globe, including Cameroon due to its extensive use in livestock and medicine. Unfortunately in Cameroon, however, the plant has been highly infested by blight, re…
20203358138	Journal article	Healthcare waste management current status and potential challenges in Ethiopia: a systematic review.			Yazie, T. D.; Tebeje, M. G.; Chufa, K. A.			BMC Research Notes		1756-0500	12	285	(23 May 2019)	10.1186/s13104-019-4316-y	BioMed Central Ltd		2019	London	UK	English		Objective: During the healthcare delivery process, hazardous wastes can be generated from the health facilities. Improper healthcare waste management is responsible for the transmission of more than 30 dangerous bloodborne pathogens. The aim of this systematic review was to evaluate the healthcare waste management practice and potential challenges in Ethiopia. Results: Electronic databases and di…
20220187077	Journal article	Fecal contamination in child play spaces and on child hands are associated with subsequent adverse child developmental outcomes in rural Democratic Republic of the Congo: reduce prospective cohort study.			George, C. M.; Birindwa, A.; Beck, S.; Julian, T. R.; Kuhl, J.; Williams, C.; Coglianese, N.; Thomas, E. D.; Bauler, S.; François, R.; Ng, A.; Presence, A. S.; Claude, B. R. J.; Fahmida Tofail; Perin, J.; Mirindi, P.; Cirhuza, L. B.			American Journal of Tropical Medicine and Hygiene		0002-9637	106	4	1141-1148	10.4269/ajtmh.21-0706	American Society of Tropical Medicine and Hygiene		2022	Deerfield	USA	English		The objective of the Reducing Enteropathy, Undernutrition, and Contamination in the Environment (REDUCE) program is to identify exposure pathways to fecal pathogens that are significant contributors to morbidity among young children in the Democratic Republic of the Congo (DRC), and on developing and evaluating scalable interventions to reduce fecal contamination from these pathways. This prospec…
20210086153	Journal article	Bacteriological and physicochemical quality of drinking water in wegeda town, Northwest Ethiopia.			Baye Sitotaw; Eshetie Melkie; Denekew Temesgen			Journal of Environmental and Public Health		1687-9805	2021	6646269		10.1155/2021/6646269	Hindawi		2021	London	UK	English		Waterborne diseases continue to challenge communities in low-income countries like Ethiopia. Clinical information in Wegeda town showed that the prevalence of waterborne diseases was 58%. This study aimed to evaluate bacteriological and physicochemical drinking water quality in Wegeda town. This study will add valuable scientific data for future intervention. Water samples from protected and unpr…
20219992202	Journal article	Sanitary condition and its microbiological quality of improved water sources in the Southern Region of Ethiopia.			Abel Weldetinsae; Tsigereda Assefa Alemayehu; Dinssa, D. A.; Derra, F. A.; Tesfaye Legese Bedada; Yosef Beyene Asefa; Sisay Derso Mengesha; Zinabu Assefa Alemu; Melaku Gizaw Serte; Kirubel Tesfaye Teklu; Woldegabriel, M. G.; Moa Abate Kenea; Berg, H. van den; Husman, A. M. de R.			Environmental Monitoring and Assessment		0167-6369	192	5		10.1007/s10661-020-08297-z	Springer		2020	Dordrecht	Netherlands	English		In the Southern Nations, Nationalities, and Peoples' Region of Ethiopia, improved water is the main source of water for household purposes. Access to improved water closer to their homes benefits the community in many ways. It improves their health status, saves their time and energy, and improves their productivity in jobs and education they are engaged in. However, due to natural and human acti…
20183289690	Journal article	Intestinal bacterial pathogens and risk factors leading to bacterial diarrhea in camel calves in selected districts of Afar National Regional State, north east Ethiopia.			Mu-Uz Gebru; Zeru, F.; Kumar, N.; Tashew, A.; Meresa, D.			Indian Journal of Animal Health		0019-5057	57	1	35-50		West Bengal Veterinary Association		2018	Kolkata	India	English		To investigate intestinal bacterial pathogens and characterization of <i xmlns="http://www.w3.org/1999/xhtml">Escherichia coli</i> isolates besides assessing management as well as herd and calf-level risk factors associated with camel calf diarrhea, a cross-sectional study was conducted in selected districts of Afar region, Ethiopia. A total of 384 fecal swabs were collected from diarrheic, conva…
20220413908	Journal article	Reducing calf mortality in Ethiopia.			Wong, J. T.; Lane, J. K.; Allan, F. K.; Vidal, G.; Vance, C.; Meritxell Donadeu; Jackson, W.; Veronica Nwankpa; Shubisa Abera; Getnet Abie Mekonnen; Nigatu Kebede; Admassu, B.; Kassaw Amssalu; Lemma, A.; Fentie, T.; Smith, W.; Peters, A. R.			Animals		2076-2615	12	16		10.3390/ani12162126	MDPI AG		2022	Basel	Switzerland	English		Morbidity and mortality of young stock present economic and production challenges to livestock producers globally. In Ethiopia, calf morbidity and mortality rates, particularly due to diarrhea and respiratory disease, are high, limiting production, incomes, and the ability of farmers to improve their livelihoods. In this paper, we present findings from the combined experience of the Young Stock M…
20183034446	Journal article	Animal-related factors associated with moderate-to-severe diarrhea in children younger than five years in western Kenya: a matched case-control study.			Conan, A.; O'Reilly, C. E.; Ogola, E.; Ochieng, J. B.; Blackstock, A. J.; Omore, R.; Ochieng, L.; Moke, F.; Parsons, M. B.; Xiao LiHua; Roellig, D.; Farag, T. H.; Nataro, J. P.; Kotloff, K. L.; Levine, M. M.; Mintz, E. D.; Breiman, R. F.; Cleaveland, S.; Knobel, D. L.			PLoS Neglected Tropical Diseases		1935-2727	11	8	e0005795	10.1371/journal.pntd.0005795	Public Library of Sciences (PLoS)		2017	San Francisco	USA	English		Background: Diarrheal disease remains among the leading causes of global mortality in children younger than 5 years. Exposure to domestic animals may be a risk factor for diarrheal disease. The objectives of this study were to identify animal-related exposures associated with cases of moderate-to-severe diarrhea (MSD) in children in rural western Kenya, and to identify the major zoonotic enteric …
20220252571	Journal article	<i xmlns="http://www.w3.org/1999/xhtml">Bacteroides</i> microbial source tracking markers perform poorly in predicting <i xmlns="http://www.w3.org/1999/xhtml">Enterobacteriaceae</i> and enteric pathogen contamination of cow milk products and milk-containing infant food.			Tsai, K.; Hoffmann, V.; Simiyu, S.; Cumming, O.; Borsay, G.; Baker, K. K.			Frontiers in Microbiology		1664-302X	13	January		10.3389/fmicb.2021.778921	Frontiers Media S.A.		2022	Lausanne	Switzerland	English		Consumption of microbiologically contaminated food is one of the leading causes of diarrheal diseases. Understanding the source of enteric pathogens in food is important to guide effective interventions. <i xmlns="http://www.w3.org/1999/xhtml">Enterobacteriaceae</i> bacterial assays typically used to assess food safety do not shed light on the source. Source-specific <i xmlns="http://www.w3.org/1…
20210313999	Journal article	Optimising pyrolysis conditions for high-quality biochar production using black soldier fly larvae faecal-derived residue as feedstock.			Nkomo, N.; Odindo, A. O.; Musazura, W.; Missengue, R.			Heliyon		2405-8440	7	5		10.1016/j.heliyon.2021.e07025	Elsevier		2021	Amsterdam	Netherlands	English		The disposal of feacal matter from Urine Diversion Dry Toilets is a significant challenge due to limited land availability, possible underground water contamination, and the risk of spreading diseases. The collected faecal matter can be fed to Black Soldier Fly Larvae to produce protein-rich larvae used as animal feed. The disposal of the leftover waste (BSFL residue) is still a problem due to th…
20193480900	Journal article	Poultry husbandry, water, sanitation, and hygiene practices, and child anthropometry in rural Burkina Faso.			Gelli, A.; Headey, D.; Becquey, E.; Ganaba, R.; Huybregts, L.; Pedehombga, A.; Santacroce, M.; Verhoef, H.			Maternal and Child Nutrition		1740-8695	15	4	e12818		Wiley		2019	Oxford	UK	English		Poultry production in low income countries provides households with nutrient-rich meat and egg products, as well as cash income. However, traditional production systems present potential health and nutrition risks because poultry scavenging around household compounds may increase children's exposure to livestock-related pathogens. Data from a cross-sectional survey were analysed to examine associ…
20193246859	Journal article	Inoculation of fly ash amended vermicompost with phosphate solubilizing bacteria (<i xmlns="http://www.w3.org/1999/xhtml">Pseudomonas fluorescens</i>) and its influence on vermi-degradation, nutrient release and biological activity.			Lukashe, N. S.; Mupambwa, H. A.; Green, E.; Mnkeni, P. N. S.			Waste Management		0956-053X	83		14-22	10.1016/j.wasman.2018.10.038	Elsevier Ltd		2019	Oxford	UK	English		Due to the crucial role played by microbes during vermicomposting, deliberate inoculation of composts with specialized microbes as a way of further optimizing the vermicomposting process has been suggested. This study evaluated the potential of inoculating fly ash-cow dung-waste paper vermicompost with phosphate solubilizing bacteria (<i xmlns="http://www.w3.org/1999/xhtml">P. fluorescens</i>) in…
20203380772	Journal article	Risk factors and transmission pathways associated with infant <i xmlns="http://www.w3.org/1999/xhtml">Campylobacter</i> spp. prevalence and malnutrition: a formative study in rural Ethiopia.			Budge, S.; Barnett, M.; Hutchings, P.; Parker, A.; Tyrrel, S.; Hassard, F.; Garbutt, C.; Moges, M.; Woldemedhin, F.; Jemal, M.			PLoS ONE		1932-6203	15	5		10.1371/journal.pone.0232541	Public Library of Sciences (PLoS)		2020	San Francisco	USA	English		Early infection from enteropathogens is recognised as both a cause and effect of infant malnutrition. Specifically, evidence demonstrates associations between growth shortfalls and <i xmlns="http://www.w3.org/1999/xhtml">Campylobacter</i> infection, endemic across low-income settings, with poultry a major source. Whilst improvements in water, sanitation and hygiene (WASH) should reduce pathogen t…
20210531469	Journal article	Hepatitis E virus infection in pigs: a first report from Zambia.			Chambaro, H. M.; Sasaki, M.; Muleya, W.; Kajihara, M.; Shawa, M.; Mwape, K. E.; Harima, H.; Qiu, Y.; Hall, W. W.; Fandamu, P.; Squarre, D.; Simulundu, E.; Sawa, H.; Orba, Y.			Emerging Microbes and Infections		2222-1751	10	2169-2172	2169-2172	10.1080/22221751.2021.2002669	Taylor & Francis		2021	Abingdon	UK	English		While evidence suggests presence of HEV infection in humans in Zambia, currently, there is no information on its occurrence in domestic pigs. Here, we investigated the presence of HEV antibodies and genome in domestic pigs in Zambia. Sera (<i xmlns="http://www.w3.org/1999/xhtml">n</i> = 484) from domestic pigs were screened for antibodies against HEV by ELISA while genome detection in fecal (<i x…
20220069746	Journal article	Effect of microbial-fermented cassava wastes as dietary replacement for ground maize on cockerel production.			Aro, S. O.; Kehinde-Olayanju, O. A.; Aletor, V. A.; Adegbeye, M. J.; Elghandour, M. M. M. Y.; Salem, A. Z. M.			Waste and Biomass Valorization		1877-2641	13	1	361-367	10.1007/s12649-021-01529-4	Springer		2021	Dordrecht	Netherlands	English		Research efforts have been directed at the use of non-conventional feed ingredients of agro-industrial origin in the poultry industry. Cassava tuber wastes (CTWs) such as the peels, sievates or pulp waste, cassava whey and cassava starch residues are part of such ingredients. Thus, there is need to evaluate their impact in the poultry industry. This experiment was conducted to evaluate the effect…
20193224147	Journal article	Occurrence and factors associated with faecal shedding of <i xmlns="http://www.w3.org/1999/xhtml">Cryptosporidium</i> oocysts in small ruminants in Potiskum local government area, Yobe State, Nigeria.			Abare, M. S.; Maikai, B. V.; Okubanjo, O. O.			Sokoto Journal of Veterinary Sciences		1595-093X	16	4	43-49	10.4314/sokjvs.v16i4.5	Sokoto Journal of Veterinary Sciences		2018	Sokoto	Nigeria	English		<i xmlns="http://www.w3.org/1999/xhtml">Cryptosporidium</i> is an enteric protozoan pathogen associated with neonatal diarrhoea and mortality in small ruminants. Faecal samples of two hundred small ruminants were examined for <i xmlns="http://www.w3.org/1999/xhtml">Cryptosporidium</i> oocysts using formol-ether concentration and modified Ziehl-Neelsen staining technique. Fifty seven (28.5%) out o…
20193310144	Journal article	Efficacy of combined application of <i xmlns="http://www.w3.org/1999/xhtml">Trichoderma asperellum</i> NG T158, Aloe vera leaf extract and poultry manure for the management of <i xmlns="http://www.w3.org/1999/xhtml">Colletotrichum lindemuthianum</i> causing anthracnose disease on cowpea.			Dania, V. O.; Gbadamosi, L. O.			Archives of Phytopathology and Plant Protection		0323-5408	52	2023-01-02	90-107	10.1080/03235408.2019.1580406	Taylor & Francis		2019	Abingdon	UK	English		Anthracnose disease is a major constraint for the production of cowpea, accounting for significant yield losses in Nigeria. Trials were conducted in 2016 and 2017 to evaluate an integrated approach in the management of anthracnose disease on cowpea. The experiment was conducted in a screenhouse with ten treatments and three replications in a completely randomised design using a susceptible cowpea…
20210521493	Journal article	Access, use and disposal of antimicrobials among humans and animals in Wakiso district, Uganda: a qualitative study.			Musoke, D.; Namata, C.; Lubega, G. B.; Kitutu, F. E.; Mugisha, L.; Amir, S.; Brandish, C.; Gonza, J.; Ikhile, D.; Niyongabo, F.; Ng BeeYean; O'Driscoll, J.; Russell-Hobbs, K.; Winter, J.; Gibson, L.			Journal of Pharmaceutical Policy and Practice		2052-3211	14	69	(20 August 2021)	10.1186/s40545-021-00361-4	BioMed Central Ltd		2021	London	UK	English		Background: Inappropriate use of antimicrobials in both humans and animals is a key driver of antimicrobial resistance (AMR). In addition, human behaviours such as poor disposal of antimicrobials in the environment can increase their exposure to microbes which can impact on humans and animals. However, evidence on access, use and disposal of antimicrobials for humans and animals at community leve…
20220221759	Journal article	Efficacy of vermicompost amended and bacterial diversity on plant growth and pathogen control.			Zuhair, R. M.; Al-Assiuty, A. N. I.; Khalil, M. A.; Salama, W. M.			International Journal of Recycling of Organic Waste in Agriculture		2195-3228	11	1	131-141	10.30486/ijrowa.2021.1919606.1176	Islamic Azad University,Khorasgan Branch		2022	Isfahan	Iran	English		Purpose: Organic solid wastes contain tremendous amounts of nutrients and beneficial microbes that cause environmental problems, such as pollution and shortage of dumping sites. Vermicomposting, considered as one of the most suitable stabilization and mass reduction methods, has been recognized for biowastes. This study aimed to evaluate the microbial diversity and analyze the ability of vermicom…
20203104113	Journal article	Translating pathogen knowledge to practice for sanitation decision-making.			Tumwebaze, I. K.; Rose, J. B.; Hofstra, N.; Verbyla, M. E.; Musaazi, I.; Okaali, D. A.; Kaggwa, R. C.; Nansubuga, I.; Murphy, H. M.			Journal of Water and Health		1477-8920	17	6	896-909	10.2166/wh.2019.151	IWA Publishing		2019	Colchester	UK	English		Sanitation planners make complex decisions in the delivery of sanitation services to achieve health outcomes. We present findings from a stakeholder engagement workshop held in Kampala, Uganda, to educate, interact with, and solicit feedback from participants on how the relevant scientific literature on pathogens can be made more accessible to practitioners to support decision-making. We targeted…
20203123679	Conference proceedings	ICOPHAI 2019: 5th International Congress on Pathogens at the Human-Animal Interface Overall Theme: "new challenges of applying one health approach in a changing environment".						ICOPHAI 2019 - 5th International Congress on Pathogens at the Human-Animal Interface, 24-26 September 2019. Quebec City, Canada. Book of Abstracts.					16 pp.		International Congress on Pathogens at the Human-Animal Interface 2019 organizing Committee		2019	Quebec City	Canada	English		This proceedings contains abstracts from the 5th International Congress on Pathogens on the following themes: food and environmental safety; climate change and vector-borne diseases; antimicrobial resistance; biosecurity and animal health risk management; pathogenesis, vaccine development and risk management; zoonotic diseases and environmental risk management and risk perception and communicatio…
20203310886	Journal article	Rootstock effect of African eggplant cultivars on the incidence of bacterial wilt in tomato cultivation during the rainy season in Brazzaville.		Effet porte-greffes de cultivars d'aubergines africaines sur l'incidence du flétrissement bactérien en culture de tomate durant la saison des pluies à Brazzaville.	Nguinda-Akany, C. I.; Ollandet, I. B.; Kombo, G. R. A.; Mpika, J.; Attibayeba			Journal of Applied Biosciences		1997-5902	150		15448-15456	10.35759/JABs.150.5	Elewa Biosciences F.a.C.T. Ltd		2020	Nairobi	Kenya	French		Objective: To assess the effect of rootstocks of African eggplant cultivars Nkéka, Bissukulu and Diablette on the incidence of bacterial wilting of tomatoes under conditions of natural soil infestation in rainfed regime. Methodology and results: A diagnosis of bacterial wilt on tomato grown during the long dry season (June to September 2018) was carried out in the Djiri-bilolo market garden basin…
20183217528	Journal article	Pathogens transmitted in animal feces in low- and middle-income countries.			Delahoy, M. J.; Wodnik, B.; McAliley, L.; Penakalapati, G.; Swarthout, J.; Freeman, M. C.; Levy, K.			International Journal of Hygiene and Environmental Health		1438-4639	221	4	661-676	10.1016/j.ijheh.2018.03.005	Elsevier GmbH		2018	München	Germany	English		Animals found in close proximity to humans in low-and middle-income countries (LMICs) harbor many pathogens capable of infecting humans, transmissible via their feces. Contact with animal feces poses a currently unquantified - though likely substantial - risk to human health. In LMIC settings, human exposure to animal feces may explain some of the limited success of recent water, sanitation, and …
20203403068	Journal article	Detection of virulent thermophilic <i xmlns="http://www.w3.org/1999/xhtml">Campylobacter</i> species in communal chickens.			Bissong, M. E. A.; Ateba, C. N.			South African Journal of Science		0038-2353	115	2023-09-10		10.17159/sajs.2019/4771	Academy of Science of South Africa (ASSAf)		2019	Lynnwood Ridge	South Africa	English		<i xmlns="http://www.w3.org/1999/xhtml">Campylobacter</i> is a foodborne pathogen found in the gut of poultry and other animals, which thereby act as reservoirs for human infection. <i xmlns="http://www.w3.org/1999/xhtml">Campylobacter</i> produces various virulence factors which contribute to the establishment of disease. The aim of this study was to detect virulence genes in <i xmlns="http://ww…
20210179893	Journal article	Assessing the microbial risk of faecal sludge use in Ugandan agriculture by comparing field and theoretical model output.			Butte, G.; Niwagaba, C.; Nordin, A.			Water Research (Oxford)		0043-1354	197			10.1016/j.watres.2021.117068	Elsevier Ltd		2021	Oxford	UK	English		Reuse of faecal sludge in agriculture has many potential benefits, but also poses risks to human health. To better understand the potential risks, Quantitative Microbial Risk Assessment (QMRA) was performed for three population groups in Kampala, Uganda: wastewater and faecal sludge treatment plant workers; farmers using faecal sludge; and consumers of faecal sludge-fertilised vegetables. Two mod…
20220095280	Journal article	The source and fate of <i xmlns="http://www.w3.org/1999/xhtml">Mycobacterium tuberculosis</i> complex in wastewater and possible routes of transmission.			Mtetwa, H. N.; Amoah, I. D.; Kumari, S.; Bux, F.; Reddy, P.			BMC Public Health		1471-2458	22	145	(20 January 2022)	10.1186/s12889-022-12527-z	BioMed Central Ltd		2022	London	UK	English		Background: The <i xmlns="http://www.w3.org/1999/xhtml">Mycobacterium tuberculosis</i> complex (MTBC) consists of causative agents of both human and animal tuberculosis and is responsible for over 10 million annual infections globally. Infections occur mainly through airborne transmission, however, there are possible indirect transmissions through a faecal-oral route which is poorly reported. Thi…
20203379378	Journal article	Foodborne illness prevention in Debre Berhan, Ethiopia: preliminary efforts to understand household agricultural practices.			Craddock, H. A.; Maring, E. F.; Grutzmacher, S. K.			African Journal of Food, Agriculture, Nutrition and Development		1684-5374	20	1	15194-15204	10.18697/ajfand.89.17810	Rural Outreach Programme		2020	Nairobi	Kenya	English		While strategies to mitigate risks for foodborne illness and childhood diarrhea via sanitation and behavioral interventions have been explored, there is a dearth of knowledge about household practices regarding food production and use, livestock, and other sources of risk for foodborne illness in urban and peri-urban areas. The objective of this research was to increase understanding of household…
20203122962	Journal article	Enteric pathogens from water, hands, surface, soil, drainage ditch, and stream exposure points in a low-income neighborhood of Nairobi, Kenya.			Bauza, V.; Madadi, V.; Ocharo, R.; Nguyen, T. H.; Guest, J. S.			Science of the Total Environment		0048-9697	709		135344	10.1016/j.scitotenv.2019.135344	Elsevier Ltd		2020	Oxford	UK	English		Child exposure to fecal-oral pathogens occurs through several transmission pathways. However, the relative importance of different exposure points for pathogen transmission both inside and outside households is not well understood. We conducted a cross-sectional study in the urban slum of Kibera in Nairobi, Kenya, collecting 237 environmental samples from 40 households from source water, stored d…
20183215597	Journal article	Comparative response of the Nigerian indigenous and broiler chickens to a field caecal isolate of <i xmlns="http://www.w3.org/1999/xhtml">Eimeria</i> oocysts.			Ngongeh, L. A.; Onyeabor, A.; Nzenwata, E.; Samson, G. K.			Journal of Pathogens		2090-3057	2017		Article ID 2674078	10.1155/2017/2674078	Hindawi		2017	London	UK	English		Response of Nigerian indigenous (local) and broiler chickens to experimental <i xmlns="http://www.w3.org/1999/xhtml">Eimeria</i> infections was investigated by measures of clinical signs, packed cell volume (PCV), body weights (BW), feed consumption, faecal oocyst counts (oocyst per gram), and microscopic intestinal lesions. Three-week-old chickens of each breed received single pulse infections w…
20219915972	Journal article	Field-scale co-fermentation of solid waste from urine-diverting dry toilets (UDDT-SW) and banana waste to produce undissociated carboxylic acids to inactivate <i xmlns="http://www.w3.org/1999/xhtml">Ascaris</i> eggs.			Harroff, L. A.; Liotta, J. L.; Wangolo, E. E.; Egan, T. J. S.; Bowman, D. D.; Angenent, L. T.			Frontiers in Environmental Science		2296-665X	7	September		10.3389/fenvs.2019.00139	Frontiers Media S.A.		2019	Lausanne	Switzerland	English		Innovative, low-cost methods for inactivating pathogens in human fecal material (HFM) are needed, particularly in expanding urban areas where conventional sewer systems and centralized wastewater treatment plants are not feasible. To address this challenge, we have developed a bioprocess that utilizes open cultures of anaerobic bacteria (i.e., microbiomes) to produce carboxylic acids using HFM as…
20203458974	Journal article	Understanding attitude, practices and knowledge of zoonotic infectious disease risks among poultry farmers in Ghana.			Ayim-Akonor, M.; Krumkamp, R.; May, J.; Mertens, E.			Veterinary Medicine and Science		2053-1095	6	3	631-638	10.1002/vms3.257	Wiley		2020	Oxford	UK	English		Zoonotic infectious diseases (ZIDs) are increasing globally, and livestock farmers in low- and middle-income countries are at particularly high risk. An evaluation of farmer's behaviour on farms can be used to identify the risk factors and to develop tailored control strategies. This study documents the knowledge of zoonotic poultry diseases (ZPD) among 152 poultry farm workers (respondents) from…
20203212520	Journal article	Impact of sludge bulking on receiving environment using quantitative microbial risk assessment (QMRA)-based management for full-scale wastewater treatment plants.			Deepnarain, N.; Nasr, M.; Amoah, I. D.; Enitan-Folami, A. M.; Reddy, P.; Stenström, T. A.; Kumari, S.; Bux, F.			Journal of Environmental Management		0301-4797	267			10.1016/j.jenvman.2020.110660	Elsevier		2020	Amsterdam	Netherlands	English		During sludge bulking in wastewater treatment plants (WWTPs), high amounts of potentially pathogenic bacteria would release into the environment, causing various human-health risks. This is the first study attempting to assess the microbial infections associated with the reuse of WWTP effluents under various bulking conditions. Three common waterborne pathogens, <i xmlns="http://www.w3.org/1999/x…
20210061413	Journal article	Associations between gut microbiota, faecal short-chain fatty acids, and blood pressure across ethnic groups: the HELIUS study.			Verhaar, B. J. H.; Collard, D.; Prodan, A.; Levels, J. H. M.; Zwinderman, A. H.; Bäckhed, F.; Vogt, L.; Peters, M. J. L.; Muller, M.; Nieuwdorp, M.; Born, B. J. H. van den			European Heart Journal		0195-668X	41	44	4259-4267	10.1093/eurheartj/ehaa704	Oxford University Press		2020	Oxford	UK	English		Aims: Preliminary evidence from animal and human studies shows that gut microbiota composition and levels of microbiota-derived metabolites, including short-chain fatty acids (SCFAs), are associated with blood pressure (BP). We hypothesized that faecal microbiota composition and derived metabolites may be differently associated with BP across ethnic groups. Methods and results: We included 4672 s…
20219985117	Journal article	Biointensive management of wilt disease of lentil through biocontrol agents and organic amendments.			Manju Kumari; Kuldeep Sharma; Sharma, O. P.			Journal of Biological Control		0971-930X	34	3	193-199	10.18311/jbc/2020/25570	Society for Biocontrol Advancement		2020	Bengaluru	India	English		Lentil (<i xmlns="http://www.w3.org/1999/xhtml">Lens culinaris</i> M.) is an important dietary source of protein and other essential nutrients in South and West Asia, North and East Africa. Lentil crops are susceptible to a number of diseases caused by fungi and other parasites. Among them, the most significant and serious soil-borne disease is Fusarium wilt (<i xmlns="http://www.w3.org/1999/xhtm…
20193491150	Journal article	Rhizofiltration system consisting of <i xmlns="http://www.w3.org/1999/xhtml">Phragmites australis</i> and <i xmlns="http://www.w3.org/1999/xhtml">Kyllinga nemoralis</i>: evaluation of efficient removal of metals and pathogenic microorganisms.			Odinga, C. A.; Ajit Kumar; Mthembu, M. S.; Bux, F.; Swalaha, F. M.			Desalination and Water Treatment		1944-3994	169		120-132		Balaban Publishers - Desalination Publications		2019	Hopkinton	USA	English		A rhizofiltration system planted with <i xmlns="http://www.w3.org/1999/xhtml">Phragmites australis</i> L. and <i xmlns="http://www.w3.org/1999/xhtml">Kyllinga nemoralis</i> L. was constructed at a wastewater treatment plant in KwaZulu-Natal, South Africa and evaluated for its efficiency in removing heavy metals and enteric pathogens from municipal wastewater. The rhizofiltration system that was k…
20203521213	Journal article	Influence of biogas digesters on faecal indicator organisms in digestate and around homesteads in Ethiopia.			Nakamya, J.; Tumuhairwe, J. B.; Sabiiti, E. N.; Strachan, N. J. C.; Avery, L. M.; Smith, J.			Biomass and Bioenergy		0961-9534	142			10.1016/j.biombioe.2020.105746	Elsevier Ltd		2020	Oxford	UK	English		It is important, prior to application of organic wastes to land, that pathogen loads are reduced sufficiently to minimize dissemination to the wider environment. Anaerobic digestion for biogas production is a low-cost method to reduce pathogens in agricultural wastes that provides the added benefits of energy generation. There have been claims of pathogen reduction following installation of bioga…
20219820068	Journal article	Effect of soil application of humic acid and bio-humic on yield and fruit quality of "Kalamata" olive trees.			El-Razek, E. A.; Haggag, L. F.; El-Hady, E. S.; Shahin, M. F. M.			Bulletin of the National Research Centre		2522-8307	44	73	(15 May 2020)	10.1186/s42269-020-00318-8	SpringerOpen		2020	London	UK	English		Background: The present study was carried out during the two successive seasons of 2016 and 2017 on "Kalamata" olive trees (<i xmlns="http://www.w3.org/1999/xhtml">Olea europaea</i> L.), at a private orchard located on Cairo-Ismailia Km 107 desert Road, Egypt. The trees were treated with four soil applications as follows: (T1) control (water only), (T2) organic matter of 10 kg chicken manure was …
20173063285	Journal article	Enhancement of crude oil polluted soil by applying single and combined cow-dung and hydrogen peroxide as remediating agents.			Benson, D. M.; Ochekwu, E. B.; Tanee, F. B. G.			Journal of Applied Sciences and Environmental Management		1119-8362	20	4	1137-1145	10.4314/jasem.v20i4.30	NCRP, Faculty of Science, University of Port Harcourt		2016	Port Harcourt	Nigeria	English		The study aimed at enhancing the remediation of crude oil polluted soil of the Niger Delta using cow dung and hydrogen peroxide in either single or combined forms. 5 kg of soil each was polluted with 200 ml of crude oil representing 4% w/v. Five amendment treatments labelled A-E were done in order of A (polluted soil +1.2 kg cow dung), B (polluted soil +1000 ml Hydrogen peroxide), C (polluted soi…
20173316159	Journal article	Iron in micronutrient powder promotes an unfavorable gut microbiota in Kenyan infants.			Tang MingHua; Frank, D. N.; Hendricks, A. E.; Ir, D.; Esamai, F.; Liechty, E.; Hambidge, K. M.; Krebs, N. F.			Nutrients		2072-6643	9	7	776	10.3390/nu9070776	MDPI AG		2017	Basel	Switzerland	English		Iron supplementation may have adverse health effects in infants, probably through manipulation of the gut microbiome. Previous research in low-resource settings have focused primarily on anemic infants. This was a double blind, randomized, controlled trial of home fortification comparing multiple micronutrient powder (MNP) with and without iron. Six-month-old, non- or mildly anemic, predominantly…
20220420615	Journal article	Distribution of <i xmlns="http://www.w3.org/1999/xhtml">E. coli</i> biotypes shed by dairy calves in selected dairy farms in Bishoftu, Ethiopia.			Aragaw Ebabu Akane; Tesfaye Sisay Tessema; Destaw Asfaw Ali			Ethiopian Veterinary Journal		1683-6324	26	2	132-142	10.4314/evj.v26i2.8	Ethiopian Veterinary Association		2022	Addis Ababa	Ethiopia	English		A longitudinal study was undertaken to investigate <i xmlns="http://www.w3.org/1999/xhtml">E. coli</i> using standard biochemical and sugar fermentation tests. Faecal samples were taken from calves purposively from three selected dairy farms in Bishoftu Ethiopia. Four different sampling times were used to observe the detection rate of <i xmlns="http://www.w3.org/1999/xhtml">E. coli</i>. The overa…
20210342558	Journal article	Risk factors for <i xmlns="http://www.w3.org/1999/xhtml">Salmonella enterica</i> subsp <i xmlns="http://www.w3.org/1999/xhtml">enterica</i> persistence in broiler-chicken flocks on Reunion Island.			Ethèves, M. A.; Choisis, N.; Alvarez, S.; Dalleau, F.; Hascoat, J.; Gallard, V.; Cardinale, E.			Heliyon		2405-8440	7	3		10.1016/j.heliyon.2021.e06278	Elsevier		2021	Amsterdam	Netherlands	English		This study was conducted to identify the main risk factors for <i xmlns="http://www.w3.org/1999/xhtml">Salmonella</i> spp. persistence in broiler flocks in Reunion Island. Seventy broiler farms were surveyed from March 2016 to June 2018. Samples of fresh droppings were collected using gauze socks, and a questionnaire was completed with the farmers. Persistence was defined as an infection with the…
20193490283	Journal article	Inactivation of viable <i xmlns="http://www.w3.org/1999/xhtml">Ascaris</i> eggs during faecal sludge co-composting with chicken feathers and market waste.			Manga, M.; Camargo-Valero, M. A.; Evans, B. E.			Desalination and Water Treatment		1944-3994	163		347-357		Balaban Publishers - Desalination Publications		2019	Hopkinton	USA	English		Faecal Sludge (FS) contains high concentrations of pathogenic microorganisms that are 10-100 times higher than those in domestic wastewater. Proper and sustainable treatment is required to inactivate these pathogens if FS is to be recycled in agriculture, so as to minimise public health and environmental risks. Composting is one of the common low-cost technologies of sanitising FS in Urban Africa…
20210052168	Journal article	Rehabilitation and upgrading wastewater treatment plant for safe irrigation reuse in remote area.			Abdel-Shafy, H. I.; Mansour, M. S. M.			Water Practice &amp; Technology		1751-231X	15	4	1213-1227	10.2166/wpt.2020.092	IWA Publishing		2020	London	UK	English		This study presents an extensive evaluation of a full-scale sewage treatment system in a remote area with a population of 9,000 equivalents in Egypt. The present achievement can be implemented in several arid and semi-arid areas. Previously, this treatment system was heavily destroyed during the turmoil and became completely out of operation. Presently, the capacity of the treatment system increa…
20220168932	Journal article	Unravelling the genetic and functional diversity of dominant bacterial communities involved in manure co-composting bioremediation of complex crude oil waste sludge.			Ubani, O.; Atagana, H. I.; Ramganesh Selvarajan; Ogola, H. J. O.			Heliyon		2405-8440	8	2		10.1016/j.heliyon.2022.e08945	Elsevier		2022	Amsterdam	Netherlands	English		The present study aimed to characterize the bacterial community and functional diversity in co-composting microcosms of crude oil waste sludge amended with different animal manures, and to evaluate the scope for biostimulation based <i xmlns="http://www.w3.org/1999/xhtml">in situ</i> bioremediation. Gas chromatography-mass spectrometry (GC-MS) analyses revealed enhanced attenuation (&gt; 90%) of …
20193435531	Journal article	Impact of soil fertility management practices on insect pests and diseases of maize in southwest Cote d'Ivoire.			Nandjui, J.; Adja, N. A.; Kouadio, K. T.; N'Gouandi, M. P. A.; Idrissou, L.			Journal of Applied Biosciences		1997-5902	127		12809-12819	10.4314/jab.v127i1.6	Elewa Biosciences F.a.C.T. Ltd		2018	Nairobi	Kenya	English		Objectives: Integrated soil fertility management (ISFM) is essential for sustainable management of tropical soils. However, soil fertility management is able to affect plant susceptibility to pests and diseases. The study investigated impact of soil fertilization practices on maize pests and diseases during two identical and simultaneous trials setup in South-West Cote d'Ivoire. Methodology and R…
20163400961	Journal article	Snapshot fecal survey of domestic animals in rural Ghana for <i xmlns="http://www.w3.org/1999/xhtml">Mycobacterium ulcerans</i>.			Tobias, N. J.; Ammisah, N. A.; Ahortor, E. K.; Wallace, J. R.; Ablordey, A.; Stinear, T. P.			PeerJ		2167-8359	4	2065	e2065		PeerJ		2016	San Francisco	USA	English		Identifying the source reservoirs of <i xmlns="http://www.w3.org/1999/xhtml">Mycobacterium ulcerans</i> is key to understanding the mode of transmission of this pathogen and controlling the spread of Buruli ulcer (BU). In Australia, the native possum can harbor <i xmlns="http://www.w3.org/1999/xhtml">M. ulcerans</i> in its gastrointestinal tract and shed high concentrations of the bacteria in its…
20193119282	Journal article	Effects of improved drinking water quality on early childhood growth in rural Uttar Pradesh, India: a propensity-score analysis.			Johri, M.; Sylvestre, M. P.; Koné, G. K.; Dinesh Chandra; Subramanian, S. V.			PLoS ONE		1932-6203	14	1	e0209054	10.1371/journal.pone.0209054	Public Library of Sciences (PLoS)		2019	San Francisco	USA	English		Context: Recent randomised controlled trials in Bangladesh and Kenya concluded that household water treatment, alone or in combination with upgraded sanitation and handwashing, did not reduce linear growth faltering or improve other child growth outcomes. Whether these results are applicable in areas with distinct constellations of water, sanitation and hygiene (WaSH) risks is unknown. Analysis o…
20210083992	Journal article	High carriage rate of extended-spectrum β-lactamase-producing <i xmlns="http://www.w3.org/1999/xhtml">Escherichia coli</i> and <i xmlns="http://www.w3.org/1999/xhtml">Klebsiella</i> species among poultry meat vendors in Dar es Salaam: the urgent need for intervention to prevent the spread of multidrug-resistant pathogens.			Mwanginde, L. W.; Majigo, M.; Kajeguka, D. C.; Joachim, A.			International Journal of Microbiology		1687-918X	2021	6653993		10.1155/2021/6653993	Hindawi		2021	London	UK	English		Background. Bacteria possessing extended-spectrum beta-lactamase (ESBL), especially <i xmlns="http://www.w3.org/1999/xhtml">E. coli</i> and <i xmlns="http://www.w3.org/1999/xhtml">Klebsiella</i> species, are problematic, particularly in hospitalized patients. Poultry meat vendors are at risk of carrying ESBL-producing bacteria when processing and handling meat products in an unhygienic environmen…
20220044514	Journal article	Microbiological quality of Egusi pudding, a traditional cake of Cucurbitaceae sold in the city of Yaoundé, Cameroon.			Zokou, R.; Mouaf, H. T.; Klang, J. M.; Simo, N. B.; Mouokeu, R. S.; Womeni, H. M.			Journal of Food Quality		0146-9428	2022	4236921		10.1155/2022/4236921	Hindawi		2022	London	UK	English		Egusi pudding is one of the most popular traditional dishes of the Cameroonian population. Besides its nutritional values, it is also endowed with a sociocultural character. Nowadays, consumer demand for Egusi pudding has increased and the dish is sold as street food in several cities of Cameroon and mostly under uncontrolled hygienic conditions. The objective of this study was to assess the micr…
20183094508	Journal article	Factors associated with acquisition of enteric episodes in cattle waste handlers in Morogoro, Tanzania.			Madoshi, B. P.; Lupindu, A. M.; Mtambo, M. M. A.; Muhairwa, A. P.; Olsen, J. E.			Bulletin of Animal Health and Production in Africa		0378-9721	65	1	unpaginated		Inter-African Bureau for Animal Resources		2017	Nairobi	Kenya	English		The study explored risk factors for acquiring enteric disease in animal waste handlers as occupational hazards. A qualitative survey of 124 of respondents from Morogoro peri-urban and urban areas was done. Eight four respondents had experienced enteric episodes as compared to forty who didn't mention, and among those who mentioned the episodes, 55.95% had reported this to a health facility while …
20193394813	Journal article	Soil maize cultivar-related challenges on <i xmlns="http://www.w3.org/1999/xhtml">Striga hermonthica</i> infested fields in Western Kenya.			Manyasi, C. N.; Ochieno, D. M. W.; Muyekho, F. N.; Muoma, J. V. O.; Pamela, M. M.; Naluyange, V.			Journal of Plant Studies		1927-0461	7	2	41-48	10.5539/jps.v7n2p41	Canadian Center of Science and Education		2018	Toronto	Canada	English		Maize production in Western Kenya is constrained by <i xmlns="http://www.w3.org/1999/xhtml">Striga hermonthica</i> and declining soil fertility. Integrated <i xmlns="http://www.w3.org/1999/xhtml">Striga</i> Management (ISM) packages have been proposed. An ISM field experiment assessed combination of 4 maize varieties with 5 levels of soil fertility amendments. Imazapyr Resistant (IR) maize and lo…
20203446104	Journal article	Microbial air quality in neighborhoods near landfill sites: implications for public health.			Odonkor, S. T.; Mahami, T.			Journal of Environmental and Public Health		1687-9805	2020	4609164		10.1155/2020/4609164	Hindawi		2020	London	UK	English		Air pollution has been a major challenge worldwide particularly in the developing world. Improper waste disposal and management may result in microbial air pollution. In advanced countries, landfill sites are far from neighborhoods; however, the opposite is observed for landfill sites in the developing world. In Accra, some landfill sites are 100 meters from neighborhoods. The aim of this study w…
20203366471	Journal article	Could water and sanitation shortfalls exacerbate SARS-CoV-2 transmission risks?			Odih, E. E.; Afolayan, A. O.; Akintayo, I.; Okeke, I. N.			American Journal of Tropical Medicine and Hygiene		0002-9637	103	2	554-557	10.4269/ajtmh.20-0462	American Society of Tropical Medicine and Hygiene		2020	Deerfield	USA	English		SARS-CoV-2, the etiologic agent of COVID-19, is shed in stool. SARS coronaviruses have been detected in wastewater during outbreaks in China, Europe, and the United States. In this perspective, we outline the risk fecal shedding poses at locations without safely managed sanitation, as in most of Nigeria where we work. We believe that feco-oral transmission could occur if community transmission be…
20163037961	Journal article	Potential of effective micro-organisms and <i xmlns="http://www.w3.org/1999/xhtml">Eisenia fetida</i> in enhancing vermi-degradation and nutrient release of fly ash incorporated into cow dung-paper waste mixture.			Mupambwa, H. A.; Balasubramani Ravindran; Mnkeni, P. N. S.			Waste Management		0956-053X	48		165-173	10.1016/j.wasman.2015.10.001	Elsevier Ltd		2016	Oxford	UK	English		The interactions between earthworms and microorganisms activity has prompted several researchers to evaluate the potential of artificially inoculating vermicomposts with additional specific microbes, with the intention of enhancing the vermicomposting process. This study evaluated the potential of inoculating fly ash (F)-cow dung-paper waste (CP) mixture (F-CP) with a specialized microbial cockta…
20210026400	Journal article	Prevalence and risk factors of <i xmlns="http://www.w3.org/1999/xhtml">Salmonella</i> in commercial poultry farms in Nigeria.			Jibril, A. H.; Okeke, I. N.; Dalsgaard, A.; Kudirkiene, E.; Akinlabi, O. C.; Bello, M. B.; Olsenid, J. E.			PLoS ONE		1932-6203	15	9		10.1371/journal.pone.0238190	Public Library of Sciences (PLoS)		2020	San Francisco	USA	English		<i xmlns="http://www.w3.org/1999/xhtml">Salmonella</i> is an important human pathogen and poultry products constitute an important source of human infections. This study investigated prevalence; identified serotypes based on whole genome sequence, described spatial distribution of <i xmlns="http://www.w3.org/1999/xhtml">Salmonella</i> serotypes and predicted risk factors that could influence the …
20210125085	Journal article	Isolation and molecular characterization of <i xmlns="http://www.w3.org/1999/xhtml">Campylobacter jejuni</i> from chicken and human stool samples in Egypt.			Ghoneim, N. H.; Abdel-Moein, K. A. A.; Barakat, A. M. A. K.; Hegazi, A. G.; El-Razik, K. A. E. A.; Sadek, S. A. S.			Food Science and Technology (Campinas)		0101-2061	41	1	195-202	10.1590/fst.01620	Sociedade Brasileira de Ciência e Tecnologia de Alimentos		2021	Campinas	Brazil	English		Two hundred broiler chicken samples, 160 laying chicken samples and 75 human stool samples were collected in Egypt. The samples were microbiologically examined, and the <i xmlns="http://www.w3.org/1999/xhtml">C. jejuni</i> isolates were confirmed biochemically and by PCR targeting the <i xmlns="http://www.w3.org/1999/xhtml">mapA</i> gene of <i xmlns="http://www.w3.org/1999/xhtml">C. jejuni</i>. T…
20163092348	Journal article	Fecal prevalence, serotype distribution and antimicrobial resistance of <i xmlns="http://www.w3.org/1999/xhtml">Salmonellae</i> in dairy cattle in central Ethiopia.			Eguale, T.; Engidawork, E.; Gebreyes, W. A.; Asrat, D.; Alemayehu, H.; Medhin, G.; Johnson, R. P.; Gunn, J. S.			BMC Microbiology		1471-2180	16	20	(16 February 2016)		BioMed Central Ltd		2016	London	UK	English		Background: <i xmlns="http://www.w3.org/1999/xhtml">Salmonellae</i> are major worldwide zoonotic pathogens infecting a wide range of vertebrate species including humans. Consumption of contaminated dairy products and contact with dairy cattle represent a common source of non-typhoidal <i xmlns="http://www.w3.org/1999/xhtml">Salmonella</i> infection in humans. Despite a large number of small-scale…
20183070475	Journal article	Enhancing handwashing frequency and technique of primary caregivers in Harare, Zimbabwe: a cluster-randomized controlled trial using behavioral and microbial outcomes.			Friedrich, M. N. D.; Kappler, A.; Mosler, H. J.			Social Science &amp; Medicine		0277-9536	196		66-76	10.1016/j.socscimed.2017.10.025	Elsevier Ltd		2018	Oxford	UK	English		Rationale: Consistent hand hygiene prevents diarrheal and respiratory diseases, but it is often not practiced. The disease burden is highest in low-income settings, which need effective interventions to promote domestic handwashing. To date, most handwashing campaigns have focused on promoting frequent handwashing at key times, whereas specifically promoting handwashing techniques proven to be ef…
20193520233	Journal article	Characterization of the market gardening activity in the commune of Port-Bouët (Abidjan, Côte d'Ivoire).		Caractérisation de l'activité de maraîchage dans la commune de Port-Bouët (Abidjan, Côte d'Ivoire).	Kouakou, K. J.; Yao, K. B.; Sika, A. E.; Gogbeu, S. J.; Koné, L. S. P.; Dogbo, D. O.			Journal of Animal and Plant Sciences (JAPS)		2071-7024	41	1	6747-6756		Elewa Biosciences F.a.C.T. Ltd		2019	Nairobi	Kenya	French		The market gardening site of Port-Bouët municipality is the largest market gardening site in Abidjan city. This study was conducted to inventory the cultivated plant species, to characterize the cultural practices and the soil. To do this, surveys were conducted with market gardeners and soil samples were collected and analyzed. The results revealed nine species divided into eight families. Leafy…
20210134808	Journal article	<i xmlns="http://www.w3.org/1999/xhtml">Tropheryma whipplei</i> in feces of patients with diarrhea in 3 locations on different continents.			Feurle, G. E.; Moos, V.; Landt, O.; Corcoran, C.; Reischl, U.; Maiwald, M.			Emerging Infectious Diseases		1080-6040	27	3	932-935	10.3201/eid2703.200182	National Center for Infectious Diseases, Centers for Disease Control and Prevention		2021	Atlanta	USA	English		We examined fecal specimens of patients with diarrhea from 3 continents for <i xmlns="http://www.w3.org/1999/xhtml">Tropheryma whipplei</i> and enteropathogens. <i xmlns="http://www.w3.org/1999/xhtml">T. whipplei</i> was most common in South Africa, followed by Singapore and Germany. Its presence was associated with the presence of other pathogens. An independent causative role in diarrhea appear…
20210007312	Journal article	Child hand contamination is associated with subsequent pediatric diarrhea in rural Democratic Republic of the Congo (REDUCE Program).			George, C. M.; Cirhuza, L. B.; Birindwa, A.; Williams, C.; Beck, S.; Julian, T.; Kuhl, J.; Coglianese, N.; Thomas, E.; Bauler, S.; François, R.; Saxton, R.; Presence, A. S.; Rusanga, J. C. B.; Perin, J.; Mirindi, P.			Tropical Medicine and International Health		1360-2276	26	1	102-110	10.1111/tmi.13510	Wiley		2021	Oxford	UK	English		Objective: The Reducing Enteropathy, Undernutrition, and Contamination in the Environment (REDUCE) program focuses on identifying exposure pathways to faecal pathogens for young children in the Democratic Republic of the Congo (DRC) and on developing scalable interventions to reduce faecal contamination from these pathways. Methods: A prospective cohort study of 690 participants was conducted to …
20220389203	Journal article	Influence of organic fertilizers on productivity of barley: a review.			Arebu Hussen Yimer			Agricultural Science Digest		0253-150X	42	2	121-127	10.18805/ag.DF-374	Agricultural Research Communication Centre		2022	Karnal	India	English		Barley (<i xmlns="http://www.w3.org/1999/xhtml">Hordeum vulgare</i> L.) is one of the ancient cereal crops of agriculture in the world and one of the first domesticated cereals and fourth largest cereal crop next to maize, wheat and rice in the world. It contributes seven percent of the total cereal production. The production of barley in Ethiopia reduced by many factors from these biotic factors…
20210214964	Journal article	Prevalence and antimicrobial profiling of <i xmlns="http://www.w3.org/1999/xhtml">Campylobacter</i> spp. isolated from meats, animal, and human feces in Northern of Morocco.			El-Baaboua, A.; El-Maadoudi, M.; Bouyahya, A.; Kounnoun, A.; Bougtaib, H.; Belmehdi, O.; Senhaji, N. S.; Abrini, J.			International Journal of Food Microbiology		0168-1605	349			10.1016/j.ijfoodmicro.2021.109202	Elsevier Ltd		2021	Oxford	UK	English		The present work was carried out to understand the occurrence and antimicrobial susceptibility of <i xmlns="http://www.w3.org/1999/xhtml">Campylobacter</i> spp., in various samples in Northern of Morocco. For this purpose, a random sampling was undertaken from butcher shops, traditional markets, and slaughterhouse. First, the research of <i xmlns="http://www.w3.org/1999/xhtml">Campylobacter</i> w…
20163374708	Journal article	Longitudinal comparison of antibiotic resistance in diarrheagenic and non-pathogenic <i xmlns="http://www.w3.org/1999/xhtml">Escherichia coli</i> from young Tanzanian children.			Seidman, J. C.; Johnson, L. B.; Levens, J.; Mkocha, H.; Muñoz, B.; Silbergeld, E. K.; West, S. K.; Coles, C. L.			Frontiers in Microbiology		1664-302X	7	September	1420		Frontiers Media S.A.		2016	Lausanne	Switzerland	English		Enteroaggregative, enteropathogenic, and enterotoxigenic <i xmlns="http://www.w3.org/1999/xhtml">Escherichia coli</i> contribute significantly to the burden of diarrheal infections particularly in developing countries. Antibiotic resistance is increasingly common among bacterial pathogens including pathogenic <i xmlns="http://www.w3.org/1999/xhtml">E. coli</i>. We assessed the relationship betwee…
20193160687	Journal article	Enteric bacteria of public health significance isolated from Zaria Metropolis dumpsite soil.			Nyandjou, Y. M. C.; Yakubu, S. E.; Abdullahi, I. O.; Machido, D. A.			Science World Journal		1597-6343	13	4	30-34		Kaduna State University, Faculty of Science		2018	Kaduna	Nigeria	English		Wastes in dumpsites with no proper waste handling method are a source of pathogens to the soil, which in turn contribute to the emergence of community-acquired infections. Given the lack of data on the pathogens in dumpsites, this study isolated and identified enteric pathogenic bacteria found in dumpsite soils in Zaria Metropolis. Two hundred and twelve samples were collected from four dumpsites…
20220130962	Journal article	Soil fungal community structure and seasonal diversity following application of organic amendments of different quality under maize cropping in Zimbabwe.			Tauro, T. P.; Mtambanengwe, F.; Mpepereki, S.; Mapfumo, P.	Tunira Bhadauria		PLoS ONE		1932-6203	16	10		10.1371/journal.pone.0258227	Public Library of Sciences (PLoS)		2021	San Francisco	USA	English		Recent advocacy for Integrated Soil Fertility Management (ISFM) in smallholder farming systems in east and southern Africa show substantial evidence of increased and sustained crop yields associated with enhanced soil productivity. However, the impact ISFM on soil fungi has received limited attention, yet fungi play key roles in crop growth. Following total soil DNA extraction with ZR soil microb…
20210266021	Journal article	Microbiological and physicochemical quality of some water points in the Nkolafamba subdivision (center region, Cameroon).			Ewoti, O. V. N.; Arfao, A. T.; Baleng, S. D.; Moungang, L. M.; Metsopkeng, C. S.; Kayo, R. P. T.; Yogne, Y. P.; Menye, D. E.; Nola, M.			International Journal of Biological and Chemical Sciences		1991-8631	15	2	816-834	10.4314/ijbcs.v15i2.32	International Formulae Group (IFG)		2021	Dschang	Cameroon	English		A study was carried out with the objective of evaluating the microbiological and physicochemical quality of surface water in the Nkolafamba subdivision, Center Region of Cameroon. Five sampling points were selected based on several criteria. The bacteria isolated were Mesophilic Aerobic Heterotrophic Bacteria (BHAM), bacteria that were witnesses to faecal contamination and Pseudomonas. Some abiot…
20193483569	Journal article	Do domestic animals contribute to bacterial contamination of infant transmission pathways? Formative evidence from Ethiopia.			Budge, S.; Hutchings, P.; Parker, A.; Tyrrel, S.; Tizita Tulu; Mesfin Gizaw; Garbutt, C.			Journal of Water and Health		1477-8920	17	5	655-669		IWA Publishing		2019	Colchester	UK	English		Child stunting is associated with poor water, sanitation and hygiene (WASH), partly due to the effect of infection on intestinal nutrient absorption. WASH interventions, however, show little effect on growth. A hypothesis is that bacterial contamination of hands and floors from domestic animals and their faeces, and subsequent ingestion via infant hand-to-mouth behaviours, may explain this. This …
20219835365	Journal article	Assessment of helminth parasites of pigs in Ibadan, Nigeria.			Adenaike, E. A.			Nigerian Journal of Animal Production		0331-2064	47	3	28-33		Nigerian Society for Animal Production		2020	Abuja	Nigeria	English		Gastro-intestinal parasitism constitutes an important constraint to pig production in most parts of the world and in Nigeria. These gastrointestinal helminthoses in pigs occasionally cause obvious disease and death, but more commonly, they lead to loss of appetite, reduced weight gain, poor feed utilization, potentiation of other pathogens and condemnation of parts of the carcasses at slaughter. …
20193349538	Journal article	The WASH Benefits and SHINE trials: interpretation of WASH intervention effects on linear growth and diarrhoea.			Pickering, A. J.; Null, C.; Winch, P. J.; Mangwadu, G.; Arnold, B. F.; Prendergast, A. J.; Njenga, S. M.; Rahman, M.; Ntozini, R.; Benjamin-Chung, J.; Stewart, C. P.; Huda, T. M. N.; Moulton, L. H.; Colford, J. M., Jr.; Luby, S. P.; Humphrey, J. H.			Lancet Global Health		2214-109X	7	8	e1139-e1146	10.1016/S2214-109X(19)30268-2	Elsevier		2019	Oxford	UK	English		Child stunting is a global problem and is only modestly responsive to dietary interventions. Numerous observational studies have shown that water quality, sanitation, and handwashing (WASH) in a household are strongly associated with linear growth of children living in the same household. We have completed three randomised efficacy trials testing improved household-level WASH with and without imp…
20203180326	Journal article	Efficiency response of vermicompost and vermitea levels on growth and yield of eggplant (<i xmlns="http://www.w3.org/1999/xhtml">Solanum melongena</i>, L.).			El-Goud, A. K. A.			Alexandria Science Exchange		1010-1098	41	1	69-75	10.21608/ASEJAIQJSAE.2020.76559	Faculty of Agriculture, Alexandria University		2020	Alexandria	Egypt	English		This present aimed to convert chicken manure and kitchen wastes into vermicompost, which riches not only in macro (N, P, K) and micro (Ca, Mg, Fe, Zn, Mn) nutrients, but also phytohormones, antibiotics, different beneficial microbes and enzymes by red wiggler (<i xmlns="http://www.w3.org/1999/xhtml">Eisenia fetida</i>). As well as use vermicompost at two levels (high = 6.5 and low= 3.5 t/fed.) wi…
20183109262	Journal article	Oral contact events and caregiver hand hygiene: implications for fecal-oral exposure to enteric pathogens among infants 3-9 months living in informal, peri-urban communities in Kisumu, Kenya.			Davis, E.; Cumming, O.; Aseyo, R. E.; Muganda, D. N.; Baker, K. K.; Mumma, J.; Dreibelbis, R.			International Journal of Environmental Research and Public Health		1660-4601	15	2	192	10.3390/ijerph15020192	MDPI AG		2018	Basel	Switzerland	English		Childhood diarrhea is one of the leading causes of morbidity and mortality in children under five in low and middle-income countries, second only to respiratory illness. The mouthing behavior that is common in children exposes them to fecal-orally transmitted pathogens that can result in diarrhea; however, there is a need for further evidence on specific exposure routes. This study describes the …
20193177578	Journal article	Phenotypic and genotypic characterization of <i xmlns="http://www.w3.org/1999/xhtml">Escherichia coli</i> and <i xmlns="http://www.w3.org/1999/xhtml">Salmonella enterica</i> from dairy cattle farms in the Wakiso district, Uganda: a cross-sectional study.			Ball, T. A.; Monte, D. F.; Aidara-Kane, A.; Matheu-Alvarez, J.; Ru HongYu; Thakur, S.; Horovitz, J.; Ejobi, F.; Lacher, D. W.; Fedorka-Cray, P. J.			Foodborne Pathogens and Disease		1535-3141	16	1	54-59	10.1089/fpd.2018.2528	Mary Ann Liebert, Inc.		2019	New Rochelle	USA	English		<i xmlns="http://www.w3.org/1999/xhtml">Enterobacteriaceae</i> producing β-lactamases have spread rapidly worldwide and pose a serious threat to human-animal-environment interface. In this study, we present the presence of <i xmlns="http://www.w3.org/1999/xhtml">Salmonella enterica</i> (1.3%) and commensal <i xmlns="http://www.w3.org/1999/xhtml">Escherichia coli</i> (96.3%) isolated from 400 envi…
20210419578	Journal article	<i xmlns="http://www.w3.org/1999/xhtml">Fusarium</i> wilt of banana in Kisii County, Kenya.			Momanyi, K. M.; Muthomi, J. W.; Kimenju, J. W.			Current Agriculture Research Journal		2347-4688	9	1	16-26	10.12944/CARJ.9.1.03	Enviro Research Publishers		2021	Bhopal	India	English		Banana categorized as third in world's key starch crops after cassava and sweet potatoes and it is the fourth most widely grown crop after rice, wheat and maize. The crop accounts for over 70% of farmer's earnings in Kisii county of Kenya. Farmers growing the crop are facing several challenges including depletion of soil fertility, low yields and diseases especially <i xmlns="http://www.w3.org/19…
20220111177	Journal article	Effect of different soil fertilities on cowpea mosaic virus disease incidence.			Mutebi, C. M.; Moranga, V.			International Journal of Horticultural Science and Technology		2322-1461	9	3	355-362	10.22059/ijhst.2021.331384.507	Iranian Society for Horticultural Science and University of Tehran		2022	Tehran	Iran	English		The present study was done to determine the effect of different soil fertilities on cowpea mosaic virus disease incidence. The fertilities were; 50 kg/ha Diammonium phosphate (18.46.0), 50 kg/ha Mavuno (10.26.10) that is a mineral fertilizer that has been extensively utilized in western Kenya, 3 tons/ha farmyard manure (FYM), FYM/Mavuno combination with half rate of the latter at 25 kg/ha, FYM/DA…
20219928635	Conference paper	Risk factors for <i xmlns="http://www.w3.org/1999/xhtml">Salmonella</i> persistence in broiler-chicken flocks in Reunion island.		La persistance de <i xmlns="http://www.w3.org/1999/xhtml">Salmonella</i> dans les elevages de poulets de chair a la Reunion.	Anaïs, E. M.; Norma, C.; Sara, A.; Francis, D.; Jéremy, H.; Vincent, G.; Eric, C.			13èmes Journées de la Recherche Avicole et Palmipèdes à Foie Gras, Tours, France, 20 et 21 mars 2019					611-615		Institut Technique de l'Aviculture (ITAVI)		2019	Paris	France	French		This study was conducted to identify the main risk factors for <i xmlns="http://www.w3.org/1999/xhtml">Salmonella</i> persistence in Reunionese broiler flocks. Forty-six broiler farms were studied from March 2016 to February 2017. Samples of fresh broiler droppings were taken and a questionnaire was submitted to the farmers. Persistence was defined as an infection of the same serovar before and a…
20203098602	Journal article	Field testing of a household-scale onsite blackwater treatment system in South Africa.			Sahondo, T.; Hennessy, S.; Sindall, R. C.; Chaudhari, H.; Teleski, S.; Lynch, B. J.; Sellgren, K. L.; Stoner, B. R.; Grego, S.; Hawkins, B. T.			Science of the Total Environment		0048-9697	703		135469	10.1016/j.scitotenv.2019.135469	Elsevier Ltd		2020	Oxford	UK	English		Innovations that enable cost-effective and resource-conserving treatment of human waste are required for the 4.2 billion people in the world who currently lack safe and reliable sanitation services. Onsite treatment and reuse of blackwater is one strategy towards this end, greatly reducing the need to transport wastewater over long distances either via sewers or trucks. Here, we report on the fie…
20203187433	Journal article	Experimental infection of Egyptian rousette bats (<i xmlns="http://www.w3.org/1999/xhtml">Rousettus aegyptiacus</i>) with Sosuga virus demonstrates potential transmission routes for a bat-borne human pathogenic paramyxovirus.			Amman, B. R.; Schuh, A. J.; Sealy, T. K.; Spengler, J. R.; Welch, S. R.; Kirejczyk, S. G. M.; Albariño, C. G.; Nichol, S. T.; Towner, J. S.	Schountz, T.		PLoS Neglected Tropical Diseases		1935-2727	14	3		10.1371/journal.pntd.0008092	Public Library of Sciences (PLoS)		2020	San Francisco	USA	English		In August 2012, a wildlife biologist became severely ill after becoming infected with a novel paramyxovirus, termed Sosuga virus. In the weeks prior to illness, the patient worked with multiple species of bats in South Sudan and Uganda, including Egyptian rousette bats (ERBs: Rousettus aegyptiacus). A follow-up study of Ugandan bats found multiple wild-caught ERBs to test positive for SOSV in liv…
20203563920	Journal article	Impact of water quality, sanitation, handwashing, and nutritional interventions on enteric infections in rural Zimbabwe: the Sanitation Hygiene Infant Nutrition Efficacy (SHINE) trial.			McQuade, E. T. R.; Platts-Mills, J. A.; Gratz, J.; Zhang JiXian; Moulton, L. H.; Mutasa, K.; Majo, F. D.; Tavengwa, N.; Ntozini, R.; Prendergast, A. J.; Humphrey, J. H.; Liu Jie; Houpt, E. R.			Journal of Infectious Diseases		0022-1899	221	8	1379-1386	10.1093/infdis/jiz179	Oxford University Press		2020	Oxford	UK	English		Background: We assessed the impact of water, sanitation, and hygiene (WASH) and infant and young child feeding (IYCF) interventions on enteric infections in the Sanitation Hygiene Infant Nutrition Efficacy (SHINE) trial in rural Zimbabwe. Methods: We tested stool samples collected at 1, 3, 6, and 12 months of age and during diarrhea using quantitative molecular diagnostics for 29 pathogens. We es…
20220046159	Journal article	Descriptive and categorical analyses of live animals imported into Nigeria through an international airport and their enterobacterial load.			Ishola, O. O.; Kekere, A. D.			Savannah Veterinary Journal		2636-6142	3	2	2023-01-09	10.36759/svj.2020.092	Faculty of Veterinary Medicine, University of Ilorin		2020	Ilorin	Nigeria	English		Introduction: Globalization, international trade, and the increase in human and animal populations has enhanced the spread of infectious pathogens across countries. The volume, sources, species, enterobacterial load, and <i xmlns="http://www.w3.org/1999/xhtml">Enterobacteriaceae</i> bacteria of live animals imported through Murtala Muhammed International Airport into Nigeria were investigated. Me…
20220244918	Journal article	High prevalence of small intestine bacteria overgrowth and asymptomatic carriage of enteric pathogens in stunted children in Antananarivo, Madagascar.			Collard, J. M.; Andrianonimiadana, L.; Habib, A.; Rakotondrainipiana, M.; Andriantsalama, P.; Randriamparany, R.; Rabenandrasana, M. A. N.; Weill, F. X.; Sauvonnet, N.; Randremanana, R. V.; Guillemot, V.; Vonaesch, P.; Sansonetti, P. J.			PLoS Neglected Tropical Diseases		1935-2727	16	5		10.1371/journal.pntd.0009849	Public Library of Sciences (PLoS)		2022	San Francisco	USA	English		Environmental Enteric Dysfunction (EED) refers to an incompletely defined syndrome of inflammation, reduced absorptive capacity, and reduced barrier function in the small intestine. It is widespread among children and adults in low- and middle-income countries and is also associated with poor sanitation and certain gut infections possibly resulting in an abnormal gut microbiota, small intestinal …
20203559611	Journal article	First report on <i xmlns="http://www.w3.org/1999/xhtml">Cryptosporidium parvum</i>, <i xmlns="http://www.w3.org/1999/xhtml">Escherichia coli</i> K99, rotavirus and coronavirus in neonatal lambs from north-center region, Algeria.			Dahmani, H.; Ouchene, N.; Dahmani, A.; Ouchene-Khelifi, N. A.; Oumouna, M.			Comparative Immunology, Microbiology &amp; Infectious Diseases		0147-9571	73			10.1016/j.cimid.2020.101567	Elsevier Ltd		2020	Oxford	UK	English		The etiology of neonatal diarrhea is multifactorial and remains one of the greatest health problems in sheep livestock farming. Faecal samples from 559 neonatal lambs aged less than 30 days from 30 sheepfolds located in the north-center region of Algeria were screened with pathogen-specific antigen ELISA for <i xmlns="http://www.w3.org/1999/xhtml">Cryptosporidium parvum</i>, <i xmlns="http://www.…
20220252231	Journal article	Spatiotemporal variation in urban wastewater pollution impacts on river microbiomes and associated hazards in the Akaki catchment, Addis Ababa, Ethiopia.			Andualem Mekonnen Hiruy; Jemila Mohammed; Mihret Mersha Haileselassie; Acharya, K.; Butte, G.; Alemseged Tamiru Haile; Walsh, C.; Werner, D.			Science of the Total Environment		0048-9697	826			10.1016/j.scitotenv.2022.153912	Elsevier Ltd		2022	Oxford	UK	English		In Addis Ababa and its environs, most urban wastewater is discharged into rivers without treatment. This study related urban wastewater characteristics to the prevalence of faecal, antibiotic resistant, and potentially pathogenic bacteria in rivers of the Akaki catchment across six locations, for the dry and wet season. Spatiotemporal variation in bacterial hazards across the catchment was up to …
20210384726	Journal article	Water quality impact from the multipurpose use of the Golinga Reservoir in Northern Ghana.			Bekoe, E. M. O.; Amuah, E. E. Y.; Abuntori, Z. N.; Sintim, E.; Kichana, E.; Quarcoo, G.			Water, Air, and Soil Pollution		0049-6979	232	9		10.1007/s11270-021-05331-9	Springer		2021	Dordrecht	Netherlands	English		Golinga reservoir provides water for drinking and domestic and agricultural activities for its surrounding communities. However, competitive demand and multiple-use necessitated a study into the influence of the multipurpose use on the water quality and subsequent health risks. The 6-month research employed observations and water sampling to assess the impact. Empirical orthogonal function, analy…
20193325221	Journal article	Analysis of bacteriological pollution and the detection of antibiotic resistance genes of prevailing bacteria emanating from pig farm seepage.			Matjuda, D. S. M.; Aiyegoro, O. A.			MicrobiologyOpen		2045-8827	8	5	e00737	10.1002/mbo3.737	Wiley		2019	Oxford	UK	English		Management and disposal of pig farm seepage constitute a serious environmental challenge, and seepage discharge from agricultural waste-water is considered to be one of the greatest contributors of organic substances, bacterial pathogens, and antibiotic resistance genes into the environment. The objectives of this study were to assess the level of bacteriological pollution and to identify the res…
20193221475	Journal article	Sublethal effects of mixed fungal infections on the Moroccan locust, <i xmlns="http://www.w3.org/1999/xhtml">Dociostaurus maroccanus</i>.			Valverde-Garcia, P.; Santiago-Álvarez, C.; Thomas, M. B.; Maranhao, E. A. A.; Garrido-Jurado, I.; Quesada-Moraga, E.			Journal of Invertebrate Pathology		0022-2011	161		61-69	10.1016/j.jip.2018.12.009	Elsevier		2019	Amsterdam	Netherlands	English		The effects of single and mixed infections with <i xmlns="http://www.w3.org/1999/xhtml">Beauveria bassiana</i> (EABb 90/2-Dm) and <i xmlns="http://www.w3.org/1999/xhtml">Metarhizium acridum</i> (IMI 330189) strains on survival, feeding and reproduction of thermoregulating <i xmlns="http://www.w3.org/1999/xhtml">Dociostaurus maroccanus</i> were evaluated. Adult locusts (2-3 days post fledging) wer…
20220222798	Journal article	Determinants of diarrheal diseases among under five children in Jimma Geneti District, Oromia region, Ethiopia, 2020: a case-control study.			Dejene Mosisa; Mecha Aboma; Teka Girma; Abera Shibru			BMC Pediatrics		1471-2431	21	532		10.1186/s12887-021-03022-2	BioMed Central Ltd		2021	London	UK	English		Background: Globally, in 2017, there were nearly 1.7 billion cases of childhood diarrheal diseases, and it is the second most important cause of morbidity and mortality among under-five children in low-income countries, including Ethiopia. Sanitary conditions, poor housing, an unsanitary environment, insufficient safe water supply, cohabitation with domestic animals that may carry human pathogens…
20219847718	Journal article	Status of common tea pests, diseases and pesticide use in Kenya.			Cheramgoi, E.; Langat, J.; Alam, D. T.; Maritim, J.; Chepkwony, J.			Tea		1015-7174	40	2023-01-02	35-44		Tea Research Institute		2019	Kericho	Kenya	English		The pressure of diseases and pests on tea depends on the disease and pest control strategy adopted and also the agro-ecological environment. One of the ways of reducing pesticide application is to avoid frequent incidences of pests and diseases by growing tea in environments less favourable or applying appropriate management practices. A survey to monitor the level of good agricultural practices …
20173104849	Journal article	The management of the faeces passed by under five children: an exploratory, cross-sectional research in an urban community in southwest Nigeria.			Aluko, O. O.; Afolabi, O. T.; Olaoye, E. A.; Adebayo, A. D.; Oyetola, S. O.; Abegunde, O. O.			BMC Public Health		1471-2458	17	178	(8 February 2017)	10.1186/s12889-017-4078-1	BioMed Central Ltd		2017	London	UK	English		Background: Safe management of faeces (SMoF) and environmental contamination by faecal pathogens have been extensively researched although the SMoF in under-five children has been perennially neglected perhaps due to the misconception that it is harmless. This research, therefore, studied the situation, to determine the magnitude and dimensions of the problem aimed at making policy level stakehol…
20220264657	Journal article	Wasting, stunting, and anemia in Angolan children after deworming with albendazole or a test-and-treat approach for intestinal parasites: binary longitudinal models with temporal structure in a four-arm randomized trial.			Gasparinho, C.; Gonçalves, M. H.; Chissaque, A.; Silva, G. L.; Fortes, F.; Gonçalves, L.			Nutrients		2072-6643	14	11		10.3390/nu14112185	MDPI AG		2022	Basel	Switzerland	English		Undernutrition, anemia, and intestinal parasitic infections are public health problems in Angola, especially in pre-school children. We analyzed binary data from a longitudinal four-arm randomized parallel trial conducted in Bengo Province, northern Angola, over the course of two years, with seven follow-up assessments to explore the effects of four interventions (deworming and a test-and-treat a…
20210226338	Journal article	Molecular epidemiology of Microsporidia among HIV-positive and HIV-negative patients in the Limpopo province, South Africa.			Samie, A.; Maluleke, R. P.; Tanih, N.; Elbakri, A.			Journal of Infection in Developing Countries		2036-6590	15	5	710-718	10.3855/jidc.12988	Open Learning on Enteric Pathogens (OLOEP)		2021	Sassari	Italy	English		Introduction: Human microsporidiosis represents an important and rapidly emerging opportunistic disease. The present study investigated the prevalence of microsporidia among HIV positive and HIV negative patients with or without diarrhoea in Vhembe and Mopani Districts in the Limpopo Province. Methodology: A total of 170 stool samples were collected from these patients and microsporidia species w…
20163293396	Journal article	Multidrug-resistant <i xmlns="http://www.w3.org/1999/xhtml">Salmonella</i> isolates from swine in the Eastern Cape Province, South Africa.			Iwu, C. J.; Iweriebor, B. C.; Obi, L. C.; Basson, A. K.; Okoh, A. I.			Journal of Food Protection		0362-028X	79	7	1234-1239	10.4315/0362-028X.JFP-15-224	International Association for Food Protection		2016	Des Moines	USA	English		The exposure of farm animals to antimicrobials for treatment, prophylaxis, or growth promotion can select for resistant bacteria that can be transmitted to humans, and <i xmlns="http://www.w3.org/1999/xhtml">Salmonella</i> as an important zoonotic pathogen can act as a potential reservoir of antimicrobial resistance determinants. We assessed the antibiogram profiles of <i xmlns="http://www.w3.org…
20163070225	Journal article	Influence of compost types and fungicide application on plant growth and suppressiveness of cocoyam [<i xmlns="http://www.w3.org/1999/xhtml">Xanthosoma sagittifolium</i> (L.) Schott] root rot disease.			Djeugap, F. J.; Azia, A. T.; Tita, N. C.; Eko, D.; Fontem, D. A.			International Journal of Agriculture and Biosciences		2305-6622	5	1	32-37		Faculty of Agriculture, Nnamdi Azikiwe University		2016	Anambra	Nigeria	English		The aim of this study was to test the hypothesis that composts and fungicide application on suckers could control root rot disease of cocoyam, a major disease constraint of the production of this crop in Cameroon. Experiment was conducted in a screen house through a complete randomized design with five replicates. Eight compost types made from four different abundant and locally available weed sp…
20183178492	Journal article	Antimicrobials usage assessments in commercial poultry and local birds in North-central Nigeria: associated pathways and factors for resistance emergence and spread.			Alhaji, N. B.; Haruna, A. E.; Muhammad, B.; Lawan, M. K.; Isola, T. O.			Preventive Veterinary Medicine		0167-5877	154		139-147	10.1016/j.prevetmed.2018.04.001	Elsevier B.V.		2018	Amsterdam	Netherlands	English		The World Health Organization's Global Action Plan on antimicrobial resistance (AMR) recommended monitoring of antimicrobial use (AMU) through surveillance and research to help mitigate AMR. This survey was aimed at assessing poultry owners' knowledge/awareness and practices regarding AMU, identified pathways for AMR emergence and spread in small-scale commercial poultry farms and free-range loca…
20193180294	Journal article	Down for the count: <i xmlns="http://www.w3.org/1999/xhtml">Cryptosporidium</i> infection depletes the gut microbiome in Coquerel's sifakas.			McKenney, E. A.; Greene, L. K.; Drea, C. M.; Yoder, A. D.			Microbial Ecology in Health and Disease		0891-060X	28	1	1335165	10.1080/16512235.2017.1335165	Informa Healthcare		2017	Stockholm	Sweden	English		Background: The gut microbiome (GMB) is the first line of defense against enteric pathogens, which are a leading cause of disease and mortality worldwide. One such pathogen, the protozoan <i xmlns="http://www.w3.org/1999/xhtml">Cryptosporidium</i>, causes a variety of digestive disorders that can be devastating and even lethal. The Coquerel's sifaka (<i xmlns="http://www.w3.org/1999/xhtml">Propit…
20203015497	Journal article	Biological and thermochemical conversion of human solid waste to soil amendments.			Krounbi, L.; Enders, A.; Es, H. van; Woolf, D.; Herzen, B. von; Lehmann, J.			Waste Management		0956-053X	89		366-378		Elsevier Ltd		2019	Oxford	UK	English		Biological and thermochemical sanitization of source-separated human solid waste (HSW) are effective technologies for unsewered communities. While both methods are capable of fecal pathogen sterilization, the agronomically-beneficial properties of waste sanitized between methods remains unclear. Therefore, this study compared recovery and quality of soil amendments produced by compostation, torre…
20210139670	Journal article	Occurrence of human enteric viruses in water sources and shellfish: a focus on Africa.			Upfold, N. S.; Luke, G. A.; Knox, C.			Food and Environmental Virology		1867-0334	13	1	2023-01-31	10.1007/s12560-020-09456-8	Springer		2021	New York	USA	English		Enteric viruses are a diverse group of human pathogens which are primarily transmitted by the faecal-oral route and are a major cause of non-bacterial diarrhoeal disease in both developed and developing countries. Because they are shed in high numbers by infected individuals and can persist for a long time in the environment, they pose a serious threat to human health globally. Enteric viruses en…
20210274208	Journal article	Prevalence, antibiogram and biofilm production of <i xmlns="http://www.w3.org/1999/xhtml">Listeria monocytogenes</i> from faeces and foetuses of slaughtered pregnant cows: environmental and public health implications.			Adesokan, H. K.; Kehinde, E. G.			Folia Veterinaria		0015-5748	65	2	17-26	10.2478/fv-2021-0013	Sciendo		2021	Warsaw	Poland	English		The indiscriminate slaughter of pregnant animals which characterizes most developing countries poses increasing environmental and public health risks from <i xmlns="http://www.w3.org/1999/xhtml">Listeria monocytogenes</i> infections which are endemic in such settings. The available reports show increasing trends of <i xmlns="http://www.w3.org/1999/xhtml">Listeria monocytogenes</i> infections in b…
20203314880	Journal article	Status of pests and diseases of sorghum and their management practices by "Fadama" III participating farmers in Abuja, Nigeria.			Samuel, A. T.; Abolade, O. A.; Evelyn, O. O.			Journal of Agricultural Extension and Rural Development		2141-2170	12	2	36-47	10.5897/JAERD2020.1154	Academic Journals		2020	Lagos	Nigeria	English		A diagnostic survey was carried out at the end of 2018 and early 2019 to assess the status of sorghum pests, diseases and their management strategies by the "Fadama" III participating farmers in the Federal Capital Territory (FCT), Abuja, Nigeria. Data were collected from the 28 production clusters in 10 Fadama Development Areas in the six Area Councils. Instruments used were semi-structured inte…
20163398871	Journal article	Calf diarrhea: epidemiological prevalence and bacterial load in Oyo and Ogun states, Nigeria.			Olaogun, S. C.; Jeremiah, O. T.; Jubril, A. J.; Adewuyi, O. O.			Alexandria Journal of Veterinary Sciences		1110-2047	51	1	90-96	10.5455/ajvs.232816	Faculty of Veterinary Medicine, Alexandria University		2016	Behira	Egypt	English		Diarrhea in calves is one of the most important causes of calf morbidity, mortality and economic losses. The prevalence of diarrhea in calves was studied in 12 farms in Oyo and Ogun states in South Western Nigeria. A total of 825 calves up to 6-months old were sampled over a period of 12 months with 120 (14.5%) of the calves showing signs of diarrhea. Faecal samples of diarrheic calves (n=120) we…
20203160543	Journal article	The Safe Start trial to assess the effect of an infant hygiene intervention on enteric infections and diarrhoea in low-income informal neighbourhoods of Kisumu, Kenya: a study protocol for a cluster randomized controlled trial.			Mumma, J.; Simiyu, S.; Aseyo, E.; Anderson, J.; Czerniewska, A.; Allen, E.; Dreibelbis, R.; Baker, K. K.; Cumming, O.			BMC Infectious Diseases		1471-2334	19	1066	(19 December 2019)	10.1186/s12879-019-4657-0	BioMed Central Ltd		2019	London	UK	English		Background: <i xmlns="http://www.w3.org/1999/xhtml">Symptomatic and asymptomatic enteric infections</i> in early childhood are associated with negative effects on childhood growth and development, especially in low and middle-income countries, and food may be an important transmission route. Although basic food hygiene practices might reduce exposure to faecal pathogens and resulting infections, …
20210128958	Journal article	Inactivation of <i xmlns="http://www.w3.org/1999/xhtml">Ascaris</i> for thermal treatment and drying applications in faecal sludge.			Naidoo, D.; Archer, C. E.; Septien, S.; Appleton, C. C.; Buckley, C. A.			Journal of Water, Sanitation and Hygiene for Development		2043-9083	10	2	209-218	10.2166/washdev.2020.119	IWA Publishing		2020	London	UK	English		<i xmlns="http://www.w3.org/1999/xhtml">Ascaris lumbricoides</i> is the most common helminth of human health importance, and the most resilient helminth found in faecal sludge. There are numerous types of sludge treatments; however, heating and drying are most commonly used for pathogen inactivation. <i xmlns="http://www.w3.org/1999/xhtml">Ascaris suum</i> eggs were heated in a water bath at 40-5…
20193032865	Journal article	Phenotypic and genotypic characterization of temporally related nontyphoidal <i xmlns="http://www.w3.org/1999/xhtml">Salmonella</i> strains isolated from humans and food animals in central Ethiopia.			Tadesse Eguale; Asrat, D.; Haile Alemayehu; Nana, I.; Gebreyes, W. A.; Gunn, J. S.; Ephrem Engidawork			Zoonoses and Public Health		1863-1959	65	7	766-776	10.1111/zph.12490	Wiley		2018	Berlin	Germany	English		<i xmlns="http://www.w3.org/1999/xhtml">Salmonella</i> is one of the common causes of food-borne bacterial illnesses. The primary sources of human nontyphoidal <i xmlns="http://www.w3.org/1999/xhtml">Salmonella</i> (NTS) infection are food animals. This study characterized temporally and spatially related <i xmlns="http://www.w3.org/1999/xhtml">Salmonella</i> isolated during April 2013 to March 2…
20183283889	Journal article	The impact of climate change on raw and untreated wastewater use for agriculture, especially in arid regions: a review.			Faour-Klingbeil, D.; Todd, E. C. D.			Foodborne Pathogens and Disease		1535-3141	15	2	61-72	10.1089/fpd.2017.2389	Mary Ann Liebert, Inc.		2018	New Rochelle	USA	English		Climate change is one of the major challenges of our time that pose unprecedented stress to the environment and threats to human health. The global impacts of climate change are vast, spanning from extreme weather events to changes in patterns and distribution of infectious diseases. Lack of rainfall associated with higher temperatures has a direct influence on agricultural production. This is co…
20219985777	Journal article	Assessment of microbiological quality and drug resistance patterns of raw vegetables irrigated with hasassa river, west Arsi zone, Oromia region, Ethiopia.			Belay, Z.; Gelgelu, E.; Chala, B.			African Journal of Microbiology Research		1996-0808	14	9	507-515	10.5897/AJMR2019.9205	Academic Journals		2020	Lagos	Nigeria	English		Irrigation scheme is among the major transmission modes of enteric human pathogens. Irrigation of vegetables with polluted water and untreated wastewater is a common practice worldwide. This practice is common in urban areas of low-income countries including Ethiopia, where there is increasing demands for fresh vegetables with poor wastewater treatment. The aim of the present study was to assess …
20203365041	Journal article	Seroprevalence and associated risk factors of <i xmlns="http://www.w3.org/1999/xhtml">Chlamydia abortus</i> infection in ewes in Tunisia.			Mamlouk, A.; Guesmi, K.; Ouertani, I.; Kalthoum, S.; Selmi, R.; Ben Aicha, E.; Bel Haj Mohamed, B.; Gharbi, R.; Lachtar, M.; Dhaouadi, A.; Seghaier, C.; Messadi, L.			Comparative Immunology, Microbiology &amp; Infectious Diseases		0147-9571	71			10.1016/j.cimid.2020.101500	Elsevier Ltd		2020	Oxford	UK	English		Enzootic abortion of ewes (EAE) caused by <i xmlns="http://www.w3.org/1999/xhtml">Chlamydia abortus</i> is a disease of ruminants that results in serious economic losses in livestock industry. The zoonotic potential of the pathogen adds a public health concern on the efforts to control the disease. We report herein a cross-sectional study that was conducted during the lambing season (June and Jul…
20220370196	Journal article	<i xmlns="http://www.w3.org/1999/xhtml">Salmonella</i> Yoruba: a rare serotype revealed through genomic sequencing along the farm-to-fork continuum of an intensive poultry farm in KwaZulu-Natal, South Africa.			Ramtahal, M. A.; Amoako, D. G.; Ismail, A.; Bester, L.; Abia, A. L. K.; Essack, S. Y.			Acta Tropica		0001-706X	234			10.1016/j.actatropica.2022.106620	Elsevier B.V.		2022	Amsterdam	Netherlands	English		<i xmlns="http://www.w3.org/1999/xhtml">Salmonella enterica</i> is a zoonotic pathogen of worldwide public health importance. We characterised <i xmlns="http://www.w3.org/1999/xhtml">Salmonella</i> isolates from poultry along the farm-to-fork continuum using whole genome sequencing (WGS) and bioinformatic analyses. Three multilocus sequence types (MLSTs), i.e., ST15 (1.9%), ST152 (5.9%) and ST131…
20220068634	Journal article	High faecal carriage of extended-spectrum beta-lactamase producing Enterobacteriaceae (ESBL-PE) among hospitalized patients at Sylvanus Olympio Teaching Hospital, Lomé, Togo in 2019.			Godonou, A. M.; Lack, F.; Gbeasor-Komlanvi, F. A.; Konlani, L.; Dossim, S.; Ameyapoh, Y. A.; Ekouevi, K.; Dagnra, A. Y.; Salou, M.			African Journal of Clinical and Experimental Microbiology		1595-689X	23	1	40-48	10.4314/ajcem.v23i1.6	African Journal of Clinical and Experimental Microbiology		2022	Ogbomoso	Nigeria	English		Background: Extended-spectrum beta-lactamase producing Enterobacteriaceae (ESBL-PE) are a global health concern, associated with increased morbidity and mortality. Even in the absence of infections, colonization by these pathogens is still a great threat because of the risk of cross transfer among hospitalized patients. Faecal carriage of ESBL-PE remained poorly documented in Africa. This study a…
20203538677	Journal article	Nitrogen and phosphorus uptake from isotope-labeled fertilizers by sorghum and soil microorganisms.			Traoré, O. Y. A.; Kiba, D. I.; Bünemann, E. K.			Agrosystems, Geosciences &amp; Environment		2639-6696	3	e20111		10.1002/agg2.20111	Wiley		2020	Hoboken	USA	English		On nutrient-depleted Lixisols from Burkina Faso, nutrient acquisition by crops and soil microbes mainly relies on the limited amounts of mineral and organic fertilizers applied by small-scale farmers. The objective of this study was to determine simultaneously the uptake of nitrogen (N) and phosphorus (P) contained in organic and mineral fertilizers by sorghum [<i xmlns="http://www.w3.org/1999/xh…
20203458686	Journal article	Waste management through composting: challenges and potentials.			Ayilara, M. S.; Olanrewaju, O. S.; Babalola, O. O.; Odeyemi, O.			Sustainability		2071-1050	12	11		10.3390/su12114456	MDPI AG		2020	Basel	Switzerland	English		Composting is the controlled conversion of degradable organic products and wastes into stable products with the aid of microorganisms. Composting is a long-used technology, though it has some shortcomings that have reduced its extensive usage and efficiency. The shortcomings include pathogen detection, low nutrient status, long duration of composting, long mineralization duration, and odor produc…
20220454393	Journal article	Determinants of food preparation and hygiene practices among caregivers of children under two in Western Kenya: a formative research study.			Ogutu, E. A.; Ellis, A.; Rodriguez, K. C.; Caruso, B. A.; McClintic, E. E.; Ventura, S. G.; Arriola, K. R. J.; Kowalski, A. J.; Linabarger, M.; Wodnik, B. K.; Webb-Girard, A.; Muga, R.; Freeman, M. C.			BMC Public Health		1471-2458	22	1865	(06 October 2022)	10.1186/s12889-022-14259-6	BioMed Central Ltd		2022	London	UK	English		Introduction: Diarrhea is a leading cause of child morbidity and mortality worldwide and is linked to early childhood stunting. Food contamination from improper preparation and hygiene practices is an important transmission pathway for exposure to enteric pathogens. Understanding the barriers and facilitators to hygienic food preparation can inform interventions to improve food hygiene. We explor…
20193309463	Journal article	Effects of fungicide application and different nitrogen fertilizer levels on yield components of three varieties of common bean <i xmlns="http://www.w3.org/1999/xhtml">Phaseolus vulgaris</i> L.			Sanyang, S. F.; Tankou, C.; Yaouba, A.; Kinge, T. R.			African Journal of Agricultural Research		1991-637X	14	23	963-974	10.5897/AJAR2019.13929	Academic Journals		2019	Lagos	Nigeria	English		In Cameroon, common bean is produced and highly consumed as a source of protein and means of generating income by small farm holders. However, diseases like angular leaf spot caused by <i xmlns="http://www.w3.org/1999/xhtml">Phaeoisariopsis griseola</i> (Sacc), poor agronomic practices and low soil fertility are negatively impacting the production of the crop. A field experiment was conducted und…
20183380816	Journal article	Development and application of novel caregiver hygiene behavior measures relating to food preparation, handwashing, and play environments in rural Kenya.			Wodnik, B. K.; Freeman, M. C.; Ellis, A. S.; Ogutu, E. A.; Girard, A. W.; Caruso, B. A.			International Journal of Environmental Research and Public Health		1660-4601	15	9	1994	10.3390/ijerph15091994	MDPI AG		2018	Basel	Switzerland	English		Exposure to fecal pathogens results in both acute and chronic sequalae in young children. Diarrhea causes nearly 20% of all under-five mortality, while even sub-clinical enteric infections may lead to growth shortfalls. Stunting affects nearly 165 million children globally and results in lifelong and intergenerational effects for the world's poorest populations. Caregiver hygiene behaviors, such …
20163271507	Journal article	Potential bacterial zoonotic pathogens isolated from a major abattoir and its receiving surface water in Abeokuta, Nigeria.			Adebowale; Oluwawemimo, O.; Adedamola, J.; Olanike, A.; Eniola, K.			Alexandria Journal of Veterinary Sciences		1110-2047	50	1	94-98		Faculty of Veterinary Medicine, Alexandria University		2016	Behira	Egypt	English		The rapid pace and scale of urbanization in Nigeria has led to large volumes of domestic, agricultural and industrial wastes, which pose threats to the environment and public health. Currently, in Nigeria, there seems to be neither sufficient measures nor facilities to treat such wastes to ensure environmental safety or recovery of usable energy and material. This study was conducted to determine…
20203545754	Journal article	Biodegradation potential of abattoir wastewater microbiota in Nigeria.			Bala, J. D.; Kuta, F. A.; Adabara, N. U.; Abioye, O. P.; Auta, H. S.; Gumel, S.			Nigerian Journal of Technological Research		0795-5111	15	3	70-77		Federal University of Technology		2020	Minna	Nigeria	English		Water used for washing carcasses of slaughtered animals and slaughter house is referred to as abattoir wastewater. This study was designed to investigate the microorganisms associated with abattoir wastewater and to establish the biodegradation potential of abattoir wastewater microbiota. Isolation of the microbes was carried out using pour plate technique. The total viable count for the microbes…
20203241072	Journal article	Potential risk of some pathogens in table eggs.			El-Kholy, A. M.; El-Shinawy, S. H.; Seliem, H.; Zeinhom, M. M. A.			Journal of Veterinary Medical Research		2357-0512	27	1	52-65	10.21608/jvmr.2020.69694	Faculty of Veterinary Medicine, Beni Suef University		2020	Beni Suef	Egypt	English		This study was conducted to record the potential risk of some pathogens in table eggs in Beni-Suef city, Egypt. A total of 100 table eggs samples (Farm and Baladi eggs) were randomly collected from poultry farms, markets, supermarkets and groceries in Beni-Suef city, 50 farm eggs samples (each of 3 eggs) and 50 baladi eggs samples (each of 5 eggs) were examined for the presence of coliforms, <i x…
20203421507	Journal article	Opportunities for expanding the use of wastewaters for irrigation of olives.			Pedrero, F.; Grattan, S. R.; Ben-Gal, A.; Vivaldi, G. A.			Agricultural Water Management		0378-3774	241			10.1016/j.agwat.2020.106333	Elsevier Ltd		2020	Oxford	UK	English		Olive trees are iconic to the Mediterranean landscape and in recent times, have expanded to other regions across the globe that share similar climatic conditions. Olive oil production benefits from irrigation, but with a changing climate and uncertainty in precipitation patterns, wastewaters will likely play a larger role supplementing irrigation water requirements. However, due to their relative…
20163235981	Journal article	A cross sectional sero-study of verocytotoxigenic <i xmlns="http://www.w3.org/1999/xhtml">Escherichia coli</i> (VTEC) serotypes in apparently healthy and diarrhoeic cattle in Abuja, Federal Capital Territory (FCT), Nigeria.			Enem, S. I.; Oboegbulem, S. I.; Okoli, C. E.; Godwin, E. E.			Open Journal of Veterinary Medicine		2165-3356	6	6	89-94	10.4236/ojvm.2016.66011	Scientific Research Publishing		2016	Irvine	USA	English		It is reckoned worldwide that verocytotoxigenic <i xmlns="http://www.w3.org/1999/xhtml">Escherichia coli</i> (VTEC) serotypes are important food borne pathogens causing severe health problems in humans. A cross sectional epidemiological study was carried out to determine the prevalence of VTEC serotypes (O157 and non O157) in both apparently healthy and diarrhoeic cattle in Abuja, FCT. A total of…
20193490155	Journal article	Detection of potentially pathogenic enteric viruses in environmental samples from Kenya using the bag-mediated filtration system.			Zyl, W. B. van; Zhou, N. A.; Wolfaardt, M.; Matsapola, P. N.; Ngwana, F. B.; Symonds, E. M.; Fagnant-Sperati, C. S.; Shirai, J. H.; Kossik, A. L.; Beck, N. K.; Komen, E.; Mwangi, B.; Nyangao, J.; Boyle, D. S.; Borus, P.; Taylor, M. B.; Meschke, J. S.			Water Supply		1606-9749	19	6	1668-1676		IWA Publishing		2019	London	UK	English		Enteric virus environmental surveillance via a highly sensitive method is critical, as many enteric viruses have low infectious doses and can persist in the environment for extended periods. This study determined the potential of the novel bag-mediated filtration system (BMFS) to recover human enteric viruses and pepper mild mottle virus (PMMoV) from wastewater and wastewater-impacted surface wat…
20193253927	Journal article	<i xmlns="http://www.w3.org/1999/xhtml">Cryptosporidium</i> concentrations in rivers worldwide.			Vermeulen, L. C.; Hengel, M. van; Kroeze, C.; Medema, G.; Spanier, J. E.; Vliet, M. T. H. van; Hofstra, N.			Water Research (Oxford)		0043-1354	149		202-214	10.1016/j.watres.2018.10.069	Elsevier Ltd		2019	Oxford	UK	English		<i xmlns="http://www.w3.org/1999/xhtml">Cryptosporidium</i> is a leading cause of diarrhoea and infant mortality worldwide. A better understanding of the sources, fate and transport of <i xmlns="http://www.w3.org/1999/xhtml">Cryptosporidium</i> via rivers is important for effective management of waterborne transmission, especially in the developing world. We present GloWPa-Crypto C1, the first gl…
20210432724	Journal article	An effective organic waste recycling through vermicomposting technology for sustainable agriculture in tropics.			Liégui, G. S.; Cognet, S.; Djumyom, G. V. W.; Atabong, P. A.; Noutadié, J. P. F.; Chamedjeu, R. R.; Temegne, C. N.; Kengne, I. M. N.			International Journal of Recycling of Organic Waste in Agriculture		2195-3228	10	3	203-214	10.30486/ijrowa.2021.1894997.1080	Islamic Azad University,Khorasgan Branch		2021	Isfahan	Iran	English		Purpose: The management of household wastes has been a real challenge for the capital city of Cameroon for some years now. In order to adopt ecological and sustainable strategies for better management of organic fraction of solid wastes, the present work was aimed to propose a sustainable alternative for the recycling of household organic waste through a vermicomposting process. Method: A vermico…
20193439812	Journal article	Disseminated <i xmlns="http://www.w3.org/1999/xhtml">Mycobacterium ulcerans</i> infection in wild grasscutters (<i xmlns="http://www.w3.org/1999/xhtml">Thryonomys swinderianus</i>), Côte d'Ivoire.			Hammoudi, N.; Dizoe, A. S.; Regoui, S.; Davoust, B.; Drancourt, M.; Bouam, A.			American Journal of Tropical Medicine and Hygiene		0002-9637	101	3	491-493	10.4269/ajtmh.19-0137	American Society of Tropical Medicine and Hygiene		2019	Deerfield	USA	English		Buruli ulcer is an infectious disease provoking chronic, disabling skin ulcers in mammals and humans. Buruli ulcer is caused by <i xmlns="http://www.w3.org/1999/xhtml">Mycobacterium ulcerans</i>, an environmental mycobacterium synthesizing a toxin called mycolactone responsible for the pathogenicity. The reservoirs and the modes of transmission of <i xmlns="http://www.w3.org/1999/xhtml">M. ulcera…
20193099828	Journal article; Conference paper	Dietary effect of <i xmlns="http://www.w3.org/1999/xhtml">Aloe vera</i> crude saponin extract included urea-ammoniated maize stover silage fed West African Dwarf (WAD) ram.			Kenneth-Obosi, O.; Babayemi, O. J.; Akinbami, A. A.; Ogunjobi, A. A.	Aiyelaagbe, I. O. O.; Akintoye, H. A.; Adeoye, I. B.		Acta Horticulturae	9789460000000	0567-7572		No.1225	289-294	10.17660/ActaHortic.2018.1225.40	International Society for Horticultural Science (ISHS)		2018	Leuven	Belgium	English		Maize stover constitutes major waste in most farms in Nigeria. Maize stover can be converted to feed for ruminants when fortified with urea. Ammonium nitrogen is lost post feeding without a binder. This study investigated the possibility of using saponin from <i xmlns="http://www.w3.org/1999/xhtml">Aloe vera</i>, an ornamental, as a binder to override this constraint. Three experimental silages w…
20163369519	Journal article	Soil bacteriological pollution in pig farm vicinity: assessment of bacterial dynamics and detection of antimicrobial resistance gene.			Matjuda, D. S.; Aiyegoro, O. A.			African Journal of Microbiology Research		1996-0808	10	38	1625-1636		Academic Journals		2016	Lagos	Nigeria	English		Emissions of biological contaminants (microbes) from intensive pig farming may cause environmental problems due to lack of proper waste management. This work was conducted to assess bacteriological pollution of soil in pig farm and to detect the presence of antibiotic resistance gene of the prevailing bacteria. Soil samples were collected from March to August 2013. The method included bacterial e…
20210175774	Journal article	Study of fauna and biodiversity of medically important flies in Juybar, north of Iran.			Haghi, S. F. M.; Jafari, F.; Akbarzadeh, K.; Eslamifar, M.; Jafari, A.; Sheikhi, M.; Dehghan, O.; Nikookar, S. H.; Yazdani-Cherati, J.; Fazeli-Dinan, M.; Enayati, A.			Journal of Mazandaran University of Medical Sciences		1735-9260	31	195	fa67-fa81		Mazandaran University of Medical Sciences		2021	Sari	Iran	Persian		Background and purpose: Flies have a high diversity and are able to transmit many pathogens due to their adaptation and close relationship with humans. Therefore, this study was performed to identify the fauna of medically important flies in the city of Joybar in northern Iran. Materials and methods: This descriptive-analytical study was conducted twice a month in Juybar at selected sites, includ…
20203445949	Journal article	Fish husbandry practices and water quality in central Kenya: potential risk factors for fish mortality and infectious diseases.			Wanja, D. W.; Mbuthia, P. G.; Waruiru, R. M.; Mwadime, J. M.; Bebora, L. C.; Nyaga, P. N.; Ngowi, H. A.			Veterinary Medicine International		2090-8113	2020	6839354		10.1155/2020/6839354	Hindawi		2020	London	UK	English		Fish mortality has an enormous impact on the aquaculture industry by reducing fish production and slowing industrial growth. A cross-sectional study was carried out in Kirinyaga County, Central Kenya, to evaluate potential risks of fish mortality and disease transmission and suitability of pond water for rearing fish. A semistructured questionnaire that focused on general information, management …
20220159949	Journal article	Biology and management of small hive beetles (Coleoptera: Nitidulidae): a pest of European honey bee (Hymenoptera: Apidae) colonies.			Roth, M. A.; Wilson, J. M.; Gross, A. D.			Journal of Integrated Pest Management		2155-7470	13	7		10.1093/jipm/pmac005	Oxford University Press		2022	Cary	USA	English		Small hive beetle (<i xmlns="http://www.w3.org/1999/xhtml">Aethina tumida</i> Murray) control has become an issue of increasing importance for North American apiculturists throughout the past two decades. <i xmlns="http://www.w3.org/1999/xhtml">Aethina tumida</i> was discovered in Florida in 1989, presumably transported from its native habitat of sub-Saharan Africa through the shipment of Europea…
20220087454	Journal article	Multiple infections with hepatitis A virus and development of rheumatoid arthritis among waste water treatment plant workers.			Abd-Elshafy, D. N.; Raslan, H. Z.; Nadeem, R.; Awad, M. A. E.; Shalaby, S.; Bahgat, M. M.			Journal of Infection in Developing Countries		2036-6590	16	1	187-195	10.3855/jidc.15053	Open Learning on Enteric Pathogens (OLOEP)		2022	Sassari	Italy	English		Introduction: In the present work, we studied the association between multiple exposure of waste water treatment plant workers to infection with existing hepatitis A virus in waste water and development of rheumatoid arthritis, taking in consideration number of working years as an indicator for frequency of exposure to infection, compared to non waste water treatment plant workers. Methodology: A…
20193106383	Journal article	Low consumption of indigenous fresh dairy products in Ghana attributed to poor hygienic quality.			Kunadu, A. P. H.; Aboagye, E. F.; Colecraft, E. K.; Otoo, G. E.; Adjei, M. Y. B.; Acquaah, E.; Afrifa-Anane, E.; Amissah, J. G. N.			Journal of Food Protection		0362-028X	82	2	276-286	10.4315/0362-028x.jfp-18-146	International Association for Food Protection		2019	Des Moines	USA	English		This cross-sectional study was aimed at assessing consumer perceptions and microbiological quality of the fresh cow's milk products available in selected dairying communities in Ghana. Twenty-six focus groups (FGs) were conducted to understand the perceptions on barriers and facilitators to dairy consumption. These included six FGs for lactating mothers and five FGs for each of the following cate…
20193075949	Journal article	Antibiotic sensitivity of some bacteria isolates isolated from scouring calves from some farms in Oyo and Ogun States, Nigeria.			Olaogun, S. C.; Jeremiah, O. T.; Jagun, A. T.			Tropical Veterinarian		0794-4845	36	1	42-51		Faculty of Veterinary Medicine, University of Ibadan		2018	Ibadan	Nigeria	English		Diarrhoea in young pre-weaned calves is one of the most important causes of calf morbidity and mortality. Information on this multi-aetiological condition is scanty in Nigeria. Therefore, we studied the prevalent bacteria and antibacteria susceptibility to various bacterial isolates from faecal samples of suspected cases of calf scours in Oyo and Ogun States of South-western Nigeria. One hundred …
20163092020	Journal article	Utilization of aerobically composted wood waste and chicken manure as organic fertilizer.			Dania, S. O.; Eiremonkhale, L.; Dania, M. I.	Bojang, F.		Nature &amp; Faune		2026-5611	30	1	59-61		Food and Agriculture Organization of the United Nations, Regional Office for Africa		2016	Accra	Ghana	English		Poultry manure, wood shavings and sawdust were composted together under aerobic conditions for sixteen weeks. The composted samples were analyzed for nutrient content, fungi isolation and identification. Aerobic compost of 1 g was diluted serially from 10<sup xmlns="http://www.w3.org/1999/xhtml">-1</sup> to 10<sup xmlns="http://www.w3.org/1999/xhtml">-6</sup> and 10<sup xmlns="http://www.w3.org/1…
20210200540	Journal article	Synergies and tradeoffs in natural regulation of crop pests and diseases under plant species diversification.			Ratnadass, A.; Avelino, J.; Fernandes, P.; Letourmy, P.; Babin, R.; Deberdt, P.; Deguine, J. P.; Grechi, I.; Naudin, K.; Rhino, B.; Declerck, F.; Kadi Kadi, H. A.; Mahob, R.; Rabary, B.; Rafarasoa, L. S.; Lescourret, F.; Berg, J. van den			Crop Protection		0261-2194	146			10.1016/j.cropro.2021.105658	Elsevier Ltd		2021	Oxford	UK	English		It has been suggested that increasing plant species diversity (PSD) in agroecosystems at different spatiotemporal scales reduces the impacts of crop pests and diseases as well as the dependence on synthetic plant protection products. This principle was applied to a range of tropical case studies. These studies involved various pests and pathogens with contrasting life history traits, different cr…
20203365971	Journal article	Resistance and virulence determinants of faecal <i xmlns="http://www.w3.org/1999/xhtml">Salmonella</i> spp. isolated from slaughter animals in Benin.			Deguenon, E.; Dougnon, V.; Lozes, E.; Maman, N.; Agbankpe, J.; Abdel-Massih, R. M.; Djegui, F.; Baba-Moussa, L.; Dougnon, J.			BMC Research Notes		1756-0500	12	317	(7 June 2019)	10.1186/s13104-019-4341-x	BioMed Central Ltd		2019	London	UK	English		Objective: <i xmlns="http://www.w3.org/1999/xhtml">Salmonella</i> spp. are one of the leading foodborne pathogens worldwide naturally found in the intestines of many animals. People that are in direct contact with the infected animals or their cages may become ill. The aim of this study was to determine the prevalence, antibiogram and virulence genes associated with <i xmlns="http://www.w3.org/19…
20210304157	Journal article	Population-level faecal metagenomic profiling as a tool to predict antimicrobial resistance in <i xmlns="http://www.w3.org/1999/xhtml">Enterobacterales</i> isolates causing invasive infections: an exploratory study across Cambodia, Kenya, and the UK.			Tosasauguet, O.; Niehus, R.; Gweon HyunSoon; Berkley, J. A.; Waichungo, J.; Njim, T.; Edgeworth, J. D.; Batra, R.; Chau, K.; Swann, J.; Walker, S. A.; Peto, T. E. A.; Crook, D. W.; Lamble, S.; Turner, P.; Cooper, B. S.; Stoesser, N.			EClinicalMedicine		2589-5370	36			10.1016/j.eclinm.2021.100910	Lancet Limited		2021	London	UK	English		Background: Antimicrobial resistance (AMR) in <i xmlns="http://www.w3.org/1999/xhtml">Enterobacterales</i> is a global health threat. Capacity for individual-level surveillance remains limited in many countries, whilst population-level surveillance approaches could inform empiric antibiotic treatment guidelines. Methods: In this exploratory study, a novel approach to population-level prediction o…
20193349505	Journal article	The incidence, aetiology, and adverse clinical consequences of less severe diarrhoeal episodes among infants and children residing in low-income and middle-income countries: a 12-month case-control study as a follow-on to the Global Enteric Multicenter Study (GEMS).			Kotloff, K. L.; Nasrin, D.; Blackwelder, W. C.; Wu YuKun; Farag, T.; Panchalingham, S.; Sow, S. O.; Dipika Sur; Zaidi, A. K. M.; Faruque, A. S. G.; Saha, D.; Alonso, P. L.; Tamboura, B.; Sanogo, D.; Onwuchekwa, U.; Byomkesh Manna; Thandavarayan Ramamurthy; Suman Kanungo; Shahnawaz Ahmed; Shahida Qureshi; Farheen Quadri; Anowar Hossain; Das, S. K.; Antonio, M.; Hossain, M. J.; Mandomando, I. (et a…			Lancet Global Health		2214-109X	7	5	e568-e584	10.1016/S2214-109X(19)30076-2	Elsevier		2019	Oxford	UK	English		Background: Diarrheal diseases remain a leading cause of illness and death among children younger than 5 years in low-income and middle-income countries. The Global Enteric Multicenter Study (GEMS) has described the incidence, aetiology, and sequelae of medically attended moderate-to-severe diarrhoea (MSD) among children aged 0-59 months residing in censused populations in sub-Saharan Africa and …
20210058698	Journal article	Multiple drug resistance of <i xmlns="http://www.w3.org/1999/xhtml">Campylobacter jejuni and Shigella</i> isolated from diarrhoeic children at Kapsabet County Referral Hospital, Kenya.			Zachariah, O. H.; Lizzy, M. A.; Rose, K.; Angela, M. M.			BMC Infectious Diseases		1471-2334	21	109		10.1186/s12879-021-05788-3	BioMed Central Ltd		2021	London	UK	English		Background: Diarrhoea is a common cause of mortality and morbidity in children under five years old. In Kenya, it has a 21% case fatality with <i xmlns="http://www.w3.org/1999/xhtml">Enteropathogenic E. coli, Campylobacter jejuni, Shigella</i> spp. and <i xmlns="http://www.w3.org/1999/xhtml">Salmonella spp.</i> accounting for 50-60% of the cases. Sulphonamides, tetracycline, ampicillin and trimet…
20183293461	Journal article	Whole genome sequencing of multidrug-resistant <i xmlns="http://www.w3.org/1999/xhtml">Salmonella enterica</i> serovar Typhimurium isolated from humans and poultry in Burkina Faso.			Kagambèga, A.; Lienemann, T.; Frye, J. G.; Barro, N.; Haukka, K.			Tropical Medicine and Health		1349-4147	46	4	(12 February 2018)		BioMed Central Ltd		2018	London	UK	English		Background: Multidrug-resistant <i xmlns="http://www.w3.org/1999/xhtml">Salmonella</i> is an important cause of morbidity and mortality in developing countries. The aim of this study was to characterize and compare multidrug-resistant <i xmlns="http://www.w3.org/1999/xhtml">Salmonella enterica</i> serovar Typhimurium isolates from patients and poultry feces. Methods: <i xmlns="http://www.w3.org/1…
20173176653	Journal article	The relationship between acute malnutrition, hygiene practices, water and livestock, and their program implications in eastern Chad.			Marshak, A.; Young, H.; Bontrager, E. N.; Boyd, E. M.			Food and Nutrition Bulletin		0379-5721	38	1	115-127	10.1177/0379572116681682	Sage Publications		2017	Thousand Oaks	USA	English		Background: The causes of acute malnutrition are complex and time and geography variant and need to be better understood in order to both design more effective nutrition programs and evaluate them. The findings reported here are part of an evaluation of a 4-year multisectoral nutrition program led by Concern Worldwide in the Sila Region of eastern Chad. Objective: To present evidence and learning…
20193318110	Journal article	Stunted childhood growth is associated with decompartmentalization of the gastrointestinal tract and overgrowth of oropharyngeal taxa.			Vonaesch, P.; Morien, E.; Andrianonimiadana, L.; Sanke, H.; Mbecko, J. R.; Huus, K. E.; Naharimanananirina, T.; Gondje, B. P.; Nigatoloum, S. N.; Vondo, S. S.; Kandou, J. E. K.; Randremanana, R.; Rakotondrainipiana, M.; Mazel, F.; Djorie, S. G.; Gody, J. C.; Finlay, B. B.; Rubbo, P. A.; Parfrey, L. W.; Collard, J. M.; Sansonetti, P. J.		Central African Republic, The Afribiota Investigators	Proceedings of the National Academy of Sciences of the United States of America		0027-8424	115	36	E8489-E8498	10.1073/pnas.1806573115	National Academy of Sciences		2018	Washington DC	USA	English		Linear growth delay (stunting) affects roughly 155 million children under the age of 5 years worldwide. Treatment has been limited by a lack of understanding of the underlying pathophysiological mechanisms. Stunting is most likely associated with changes in the microbial community of the small intestine, a compartment vital for digestion and nutrient absorption. Efforts to better understand the p…
20163283083	Journal article	Boma to banda - a disease sentinel concept for reduction of diarrhoea.			Wolking, D. J.; Clifford, D. L.; Kelly, T. R.; Kamani, E.; Smith, W. A.; Kazwala, R. R.; Mazet, J. A. K.			Pastoralism: Research, Policy and Practice		2041-7136	6	13	(4 July 2016)		SpringerOpen		2016	Heidelberg	Germany	English		Diarrhoeal diseases can be debilitating, especially for children and young animals. In many rural areas, particularly pastoral communities, livelihoods are characterized by close interaction between household members and their livestock herds, and children often care for young animals, creating opportunities for the transmission of multiple zoonotic pathogens. Using a One Health approach, we firs…
20193392111	Journal article	Microbial anaerobic digestion: process dynamics and implications from the renewable energy, environmental and agronomy perspectives.			Manyi-Loh, C. E.; Mamphweli, S. N.; Meyer, E. L.; Okoh, A. I.			International Journal of Environmental Science and Technology		1735-1472	16	7	3913-3934	10.1007/s13762-019-02380-w	Springer Berlin		2019	Heidelberg	Germany	English		Microorganisms have been allied with serious deleterious environmental, human and public health hazards. Microbial interactions are vital in the biotransformation of wastes to valuable end products via the waste-to-energy technology. Microbial anaerobic degradation has been considered as a powerful tool to address the shortcomings faced by conventional energy sources (e.g. the conventional energy…
20173344004	Journal article	Genotypic and epidemiologic characterization of extended-spectrum cephalosporin resistant <i xmlns="http://www.w3.org/1999/xhtml">Salmonella enterica</i> from US beef feedlots.			Mollenkopf, D. F.; Mathys, D. A.; Dargatz, D. A.; Erdman, M. M.; Habing, G. G.; Daniels, J. B.; Wittum, T. E.			Preventive Veterinary Medicine		0167-5877	146		143-149	10.1016/j.prevetmed.2017.08.006	Elsevier B.V.		2017	Amsterdam	Netherlands	English		In the US, nontyphoidal Salmonellae are a common foodborne zoonotic pathogen causing gastroenteritis. Invasive <i xmlns="http://www.w3.org/1999/xhtml">Salmonella</i> infections caused by extended-spectrum cephalosporin resistant (ESCR) phenotypes are more likely to result in treatment failure and adverse health outcomes, especially in severe pediatric <i xmlns="http://www.w3.org/1999/xhtml">Salmo…
20203485875	Journal article	Meat safety in northern Tanzania: inspectors' and slaughter workers' risk perceptions and management.			Waldman, L.; Hrynick, T. A.; Benschop, J.; Cleaveland, S.; Crump, J. A.; Davis, M. A.; Mariki, B.; Mmbaga, B. T.; Mtui-Malamsha, N.; Prinsen, G.; Sharp, J.; Swai, E. S.; Thomas, K. M.; Zadoks, R. N.			Frontiers in Veterinary Science		2297-1769	6	June		10.3389/fvets.2020.00309	Frontiers Media S.A.		2020	Lausanne	Switzerland	English		Through a social scientific lens, this paper considers the risk perceptions and "risk-based decision-making" of two key groups in a northern Tanzanian context: (1) frontline government meat inspectors and health officers charged with ensuring that red meat sold commercially is safe for people to consume, and (2) the workers who slaughter and process cattle and red meat prior to its sale in rural …
20193101002	Journal article	Removal of helminth eggs by centralized and decentralized wastewater treatment plants in South Africa and Lesotho: health implications for direct and indirect exposure to the effluents.			Amoah, I. D.; Reddy, P.; Seidu, R.; Stenström, T. A.			Environmental Science and Pollution Research		0944-1344	25	13	12883-12895	10.1007/s11356-018-1503-7	Springer Berlin		2018	Heidelberg	Germany	English		Wastewater may contain contaminants harmful to human health; hence, there is the need for treatment before discharge. Centralized wastewater treatment systems are the favored treatment options globally, but these are not necessarily superior in reduction of pathogens as compared to decentralized wastewater treatment systems (collectively called DEWATS). This study was therefore undertaken to asse…
20203145956	Journal article	Molecular detection and genetic characterization of novel RNA viruses in wild and synanthropic rodents and shrews in Kenya.			Onyuok, S. O.; Hu Ben; Li Bei; Fan Yi; Kering, K.; Ochola, G. O.; Zheng XiaoShuang; Obanda, V.; Ommeh, S.; Yang XingLou; Agwanda, B.; Shi ZhengLi			Frontiers in Microbiology		1664-302X	10	November		10.3389/fmicb.2019.02696	Frontiers Media S.A.		2019	Lausanne	Switzerland	English		The majority of emerging and reemerging zoonotic viral pathogens are RNA viruses. Pathogen discovery programs of emerging infectious diseases (EIDs) in wildlife have implicated rodents and shrews as hosts of diverse human pathogens, such as hantaviruses, arenaviruses, paramyxoviruses, etc. Despite these threats, little is known about the diversity of viruses circulating among rodents and shrews i…
20210123263	Journal article	Practices and constraints of tomato production among smallholder farmers in Uganda.			Ddamulira, G.; Isaac, O.; Kiryowa, M.; Akullo, R.; Ajero, M.; Logoose, M.; Otim, A.; Masika, F.; Mundingotto, J.; Matovu, M.; Ramathani, I.			African Journal of Food, Agriculture, Nutrition and Development		1684-5374	21	2	17560-17580	10.18697/ajfand.97.19905	Rural Outreach Programme		2021	Nairobi	Kenya	English		Tomato (<i xmlns="http://www.w3.org/1999/xhtml">Solanum esculentum</i>) is one of the most promising vegetables whose production is being intensified in Uganda. However, tomato yields remain low due to several constraints. The study aimed at identifying production and marketing practices, and constraints affecting tomato productivity in major tomato growing areas of Uganda. A survey was conducted…
20203125775	Journal article	Epidemiology and genotype diversity of norovirus infections among children aged &lt;5 years following rotavirus vaccine introduction in Blantyre, Malawi.			Hungerford, D.; Jere, K. C.; Bar-Zeev, N.; Harris, J. P.; Cunliffe, N. A.; Iturriza-Gómara, M.			Journal of Clinical Virology		1386-6532	123		104248		Elsevier Ltd		2020	Oxford	UK	English		Background: Following rotavirus vaccine introduction, norovirus has emerged as a significant pathogen associated with acute gastroenteritis among children in some high- and middle-income countries. In a case-control study following rotavirus vaccination in Malawi, we used PCR to test for multiple enteric pathogens in fecal samples from children aged &lt;5 years hospitalized with diarrhea, and fro…
20210503760	Journal article	Wastewater treatment works change the intestinal microbiomes of insectivorous bats.			Mehl, C.; Schoeman, M. C.; Sanko, T. J.; Bezuidenhout, C.; Mienie, C. M. S.; Preiser, W.; Vosloo, D.			PLoS ONE		1932-6203	16	3		10.1371/journal.pone.0247475	Public Library of Sciences (PLoS)		2021	San Francisco	USA	English		Mammals, born with a near-sterile intestinal tract, are inoculated with their mothers' microbiome during birth. Thereafter, extrinsic and intrinsic factors shape their intestinal microbe assemblage. Wastewater treatment works (WWTW), sites synonymous with pollutants and pathogens, receive influent from domestic, agricultural and industrial sources. The high nutrient content of wastewater supports…
20183140942	Journal article	Prevalence, antimicrobial susceptibility and risk factors associated with non-typhoidal <i xmlns="http://www.w3.org/1999/xhtml">Salmonella</i> on Ugandan layer hen farms.			Odoch, T.; Wasteson, Y.; L'Abée-Lund, T.; Muwonge, A.; Kankya, C.; Nyakarahuka, L.; Tegule, S.; Skjerve, E.			BMC Veterinary Research		1746-6148	13	365	(29 November 2017)	10.1186/s12917-017-1291-1	BioMed Central Ltd		2017	London	UK	English		Background: Non-typhoidal <i xmlns="http://www.w3.org/1999/xhtml">Salmonella</i> (NTS) are among the leading global foodborne pathogens and a significant public health threat. Their occurrence in animal reservoirs and their susceptibilities to commonly used antimicrobials are poorly understood in developing countries. The aim of this study was to estimate the prevalence, determine antimicrobial s…
20203242404	Journal article	Screening of crows and waterfowls for <i xmlns="http://www.w3.org/1999/xhtml">Salmonella</i> and <i xmlns="http://www.w3.org/1999/xhtml">Listeria monocytogenes</i> infection.			Fadel, H. M.; Ahmed, A.			International Journal of One Health		2455-5673	5	Article 2	2023-09-19	10.14202/IJOH.2019.9-19	Veterinary World		2019	Wankaner	India	English		Background and Aim: Wild birds can carry a number of potential human and animal pathogens. These birds can intrude into human habitats giving the opportunity to transmission of such infection. Therefore, the current study was designed to investigate the role of crows and waterfowls as vectors of <i xmlns="http://www.w3.org/1999/xhtml">Salmonella</i> and <i xmlns="http://www.w3.org/1999/xhtml">Lis…
20203512121	Journal article	Insights in the global genetics and gut microbiome of black soldier fly, <i xmlns="http://www.w3.org/1999/xhtml">Hermetia illucens</i>: implications for animal feed safety control.			Khamis, F. M.; Ombura, F. L. O.; Akutse, K. S.; Subramanian, S.; Mohamed, S. A.; Fiaboe, K. K. M.; Saijuntha, W.; Loon, J. J. A. van; Dicke, M.; Dubois, T.; Ekesi, S.; Tanga, C. M.			Frontiers in Microbiology		1664-302X	11	July		10.3389/fmicb.2020.01538	Frontiers Media S.A.		2020	Lausanne	Switzerland	English		The utilization of the black soldier fly (BSF) <i xmlns="http://www.w3.org/1999/xhtml">Hermetia illucens</i> L. for recycling organic waste into high-quality protein and fat biomass for animal feeds has gained momentum worldwide. However, information on the genetic diversity and environmental implications on safety of the larvae is limited. This study delineates genetic variability and unravels g…
20173312420	Journal article	Isolation, identification and antimicrobial susceptibility profiles of <i xmlns="http://www.w3.org/1999/xhtml">Salmonella</i> isolates from dairy farms in and around Modjo town, Ethiopia.			Fufa Abunna; Debebe Ashenafi; Takele Beyene; Dinka Ayana; Bedaso Mamo; Reta Duguma			Ethiopian Veterinary Journal		1683-6324	21	2	92-108	10.4314/evj.v21i2.7	Ethiopian Veterinary Association		2017	Addis Ababa	Ethiopia	English		Foodborne bacterial diseases are a serious challenge to human and animal health. <i xmlns="http://www.w3.org/1999/xhtml">Salmonella</i> is a zoonotic foodborne pathogen and the etiologic agent of salmonellosis. A cross-sectional study was conducted from January 2016 to April 2016 on small scale and large scale dairy farms in and around Modjo town, Ethiopia. The main objectives of the study were t…
20210307649	Journal article	A prospective study of etiological agents among febrile patients in Sierra Leone.			Wang Han; Zhao Jing; Xie Na; Wang WanXue; Qi RuPing; Hao XiaoGang; Liu Yan; Sevalie Stephen; Niu GuoTao; Zhang YangLi; Wu Ge; Lv XiaoNa; Chen YuHao; Ye YanFei; Bi Sheng; Moseray Moses; Cellessy SaiDu; Kalon Ksaidu; Baika DawudIbrahim; Luo Qun			Infectious Diseases and Therapy		2193-8229	10	3	1645-1664	10.1007/s40121-021-00474-y	Springer Healthcare		2021	London	UK	English		Introduction: Sierra Leone has one of the highest burdens of febrile illnesses in the world. As the incidence of malaria diminishes, a better understanding of the spectrum of etiological agents was important for accurate diagnosis and empirical treatment of febrile illness. Methods: Blood, nasopharyngeal, and fecal specimens were collected from febrile patients for serological, molecular detectio…
20203374856	Journal article	<i xmlns="http://www.w3.org/1999/xhtml">Giardia</i> and <i xmlns="http://www.w3.org/1999/xhtml">Cryptosporidium</i> in children with diarrhea, Kufra, Libya, a North African migration route city.			Saaed, F. M. A.; Ongerth, J. E.			International Journal of Hygiene and Environmental Health		1438-4639	222	5	840-846	10.1016/j.ijheh.2019.04.006	Elsevier GmbH		2019	Munich	Germany	English		Background: <i xmlns="http://www.w3.org/1999/xhtml">Giardia</i> and <i xmlns="http://www.w3.org/1999/xhtml">Cryptosporidium</i> are common parasitic diarrhea agents of children contributing to childhood morbidity and mortality in developing countries. Major risk factors, based on the international literature, are expected to include domestic animals, fresh vegetables and drinking water and foodst…
20203299071	Journal article	Growth and economic benefits of cane rats fed diastic-microbes degraded sawdust: solid waste management strategy.			Anigbogu, N. M.; Ogu, C. C.; Agida, A. C.; Afam-Ibezim, E. M.			Nigerian Agricultural Journal		0300-368X	50	2	157-165		College of Agricultural Economics, Rural Sociology and Extension		2019	Umuahia	Nigeria	English		The experiment analysed weight gain, feed conversion efficiency and economic benefit of Cane rats. Thirty weaned Cane rats, about 3 months of age were obtained from Benin Republic by a contracted agent and quarantined for 21 days, from where 20 Cane rats were selected for the study, and fed diastic microbes degraded sawdust (DMDS) based diets. Experimental design used was Complete Randomized Desi…
20210301485	Journal article	Evaluation of the bacteriological risk of solid medical and pharmaceutical waste from a Moroccan hospital center.			Chauiyakh, O.; Et-Tahir, A.; Kettani, K.; Chaouch, A.; Bessi, H.			Research Journal of Pharmacy and Technology		0974-3618	14	6	2983-2988	10.52711/0974-360X.2021.00522	Research Journal of Pharmacy and Technology		2021	Raipur	India	English		Medical and pharmaceutical waste (MPW) pose a big problem in society and at the healthcare centers because they cause a bacteriological risk in the living being and the environment. Morocco, since 1991, has developed a legal arsenal on medical and pharmaceutical waste. In order to identify pathogens at the level of hospital waste, and to assess their treatment system, this study was carried out a…
20203141662	Journal article	Presence of <i xmlns="http://www.w3.org/1999/xhtml">Giardia lamblia</i> in stools of six- to 18-month old asymptomatic Malawians is associated with children's growth failure.			Lehto, K. M.; Fan YueMei; Oikarinen, S.; Nurminen, N.; Hallamaa, L.; Juuti, R.; Mangani, C.; Maleta, K.; Hyöty, H.; Ashorn, P.			Acta Paediatrica		0803-5253	108	10	1833-1840	10.1111/apa.14832	Wiley		2019	Copenhagen	Denmark	English		Aim: Despite high pathogen burden and malnutrition in low-income settings, knowledge on relationship between asymptomatic viral or parasitic infections, nutrition and growth is insufficient. We studied these relationships in a cohort of six-month-old Malawian infants. Methods: As part of a nutrient supplementation trial for 12 months, we documented disease symptoms of 840 participant daily and an…
20203227180	Journal article	Protective effect of potential probiotic strains from fermented Ethiopian food against <i xmlns="http://www.w3.org/1999/xhtml">Salmonella</i> typhimurium DT104 in mice.			Guesh Mulaw; Diriba Muleta; Tesfaye, A.; Sisay, T.			International Journal of Microbiology		1687-918X	2020	7523629		10.1155/2020/7523629	Hindawi		2020	London	UK	English		<i xmlns="http://www.w3.org/1999/xhtml">Salmonella</i> is one of the most harmful pathogens responsible for foodborne outbreaks, illnesses and deaths. The aim of this study was to evaluate the effect of potentially probiotic strains against <i xmlns="http://www.w3.org/1999/xhtml">Salmonella</i> Typhimurium DT104 in mice. The compatibility test among the selected potential probiotic strains (<i xm…
20193339916	Journal article	Prevalence, source and risk of antibiotic resistance genes in the sediments of Lake Tai (China) deciphered by metagenomic assembly: a comparison with other global lakes.			Chen HaiYang; Jing LiJun; Yao ZhiPeng; Meng FanSheng; Teng YanGuo			Environment International		0160-4120	127		267-275	10.1016/j.envint.2019.03.048	Pergamon Press		2019	Oxford	UK	English		Lakes are one of the natural reservoirs of antibiotic resistance genes (ARGs) in environments. Long retention times in lakes potentially allow ARGs to persist and may create increased opportunities for the emergence of resistant pathogens. In this study, we investigated the prevalence, source and dissemination risk of ARGs in the sediments of a typical urban lake, Lake Tai (China) which has been …
20183139611	Journal article	<i xmlns="http://www.w3.org/1999/xhtml">Escherichia coli</i> contamination across multiple environmental compartments (soil, hands, drinking water, and handwashing water) in urban Harare: correlations and risk factors.			Navab-Daneshmand, T.; Friedrich, M. N. D.; Gächter, M.; Montealegre, M. C.; Mlambo, L. S.; Nhiwatiwa, T.; Mosler, H. J.; Julian, T. R.			American Journal of Tropical Medicine and Hygiene		0002-9637	98	3	803-813	10.4269/ajtmh.17-0521	American Society of Tropical Medicine and Hygiene		2018	Deerfield	USA	English		<i xmlns="http://www.w3.org/1999/xhtml">Escherichia coli</i> pathotypes (i.e., enteropathogenic and enterotoxigenic) have been identified among the pathogens most responsible for moderate-to-severe diarrhea in low- and middle-income countries (LMICs). Pathogenic <i xmlns="http://www.w3.org/1999/xhtml">E. coli</i> are transmitted from infected human or animal feces to new susceptible hosts via env…
20210172081	Journal article	Efficiency of common washing treatments in reducing microbial levels on lettuce in Mali.			Traoré, S.; Cornelius, E. W.; Samaké, F.; Essilfie, G.; Babana, A. H.; Bengaly, M.; Koné, A.; Cissé, H.; Acheampong, M. A.			West African Journal of Applied Ecology		0855-4307	28	2	64-74		Ecological Laboratory, University of Ghana		2021	Legon	Ghana	English		Lettuce is one of the most cultivated vegetables (eaten raw) in Mali with a percentage of 69.4 amongst leafy vegetables and 30.4 of all vegetables. Vegetables consumed raw, particularly lettuce, are sources of foodborne pathogens. This study was conducted to assess bacterial contamination of unwashed lettuce and the efficiency of disinfecting it with tap water and varying concentrations of some c…
20220079635	Journal article	Parasitological assessment of sewage sludge samples for potential agricultural reuse in Tunisia.			Sabbahi, S.; Ayed, L. B.; Trad, M.; Berndtsson, R.; Karanis, P.			International Journal of Environmental Research and Public Health		1660-4601	19	3		10.3390/ijerph19031657	MDPI AG		2022	Basel	Switzerland	English		Wastewater sludge represents an important resource for reuse in agriculture. However, potentially harmful pathogens are a main threat in this context. Thus, the aim of this study was to examine the presence of helminth ova and protozoan cysts in dried sewage sludge samples collected from ten wastewater treatment plants (WWTPs) located in eight governorates in Tunisia. Based on morphological crite…
20210026351	Journal article	A comparative study of the gut microbiome in Egyptian patients with Type I and Type II diabetes.			Radwan, S.; Gilfillan, D.; Eklund, B.; Radwan, H. M.; El-Menofy, N. G.; Lee, J.; Kapuscinski, M.; Abdo, Z.			PLoS ONE		1932-6203	15	9		10.1371/journal.pone.0238764	Public Library of Sciences (PLoS)		2020	San Francisco	USA	English		Introduction: Diabetes remains a growing public health concern in Egypt, as prevalence of Type II diabetes (TIID) has nearly tripled there in the last two decades. Egypt was ranked ninth worldwide in number of diabetes cases, with prevalence of 15.56% among adults. Recent studies have proposed that disturbance of gut microbiota could influence TIID development and indicated associations between a…
20203144414	Journal article	Production of plant growth-promoting bacteria biofertilizer from organic waste material and evaluation of its performance on the growth of corn (<i xmlns="http://www.w3.org/1999/xhtml">Zea mays</i>).			Onyia, C. O.; Okoh, A. M.; Irene, O.			American Journal of Plant Sciences		2158-2742	11	2	189-200	10.4236/ajps.2020.112015	Scientific Research Publishing		2020	Irvine	USA	English		Biofertilizer can be defined as preparation that contains microbes capable of nitrogen (N)-fixation and phosphate solubilization that promote plant growth. These groups of microbes, classified as Plant Growth-Promoting Bacteria (PGPB), colonize the rhizosphere and the soil. In this work, liquid biofertilizer was produced from whole orange, banana and grape, wheat and rice chaff, <i xmlns="http://…
20173378771	Journal article	Impact of childhood nutritional status on pathogen prevalence and severity of acute diarrhea.			Tickell, K. D.; Pavlinac, P. B.; John-Stewart, G. C.; Denno, D. M.; Richardson, B. A.; Naulikha, J. M.; Kirera, R. K.; Swierczewski, B. E.; Singa, B. O.; Walson, J. L.			American Journal of Tropical Medicine and Hygiene		0002-9637	97	5	1337-1344	10.4269/ajtmh.17-0139	American Society of Tropical Medicine and Hygiene		2017	Deerfield	USA	English		Children with acute and chronic malnutrition are at increased risk of morbidity and mortality following a diarrheal episode. To compare diarrheal disease severity and pathogen prevalence among children with and without acute and chronic malnutrition, we conducted a cross-sectional study of human immunodeficiency virus-uninfected Kenyan children aged 6-59 months, who presented with acute diarrhea.…
20173102596	Journal article	Occurrence of verocytotoxigenic <i xmlns="http://www.w3.org/1999/xhtml">Escherichia coli</i> (VTEC) in processed chicken from retail chicken markets in FCT, Abuja, Nigeria.			Enem, S. I.; Oboegbulem, S. I.; Nafarnda, W. D.; Omeiza, G. K.			Journal of Public Health and Epidemiology		2141-2316	8	12	326-329	10.5897/JPHE2016.0837	Academic Journals		2016	Lagos	Nigeria	English		Chicken meat is one of the predominantly consumed foods of animal origin in Nigeria with constant increase in demand normally met by local retail market. Processed chicken at the retail chicken meat markets in Abuja were screened for the presence of verocytotoxigenic <i xmlns="http://www.w3.org/1999/xhtml">Escherichia coli</i> (VTEC) strains. A total of 273 faecal samples were collected using moi…
20210304845	Journal article	Pathological lesions of the digestive tract in free-ranging mountain gorillas (<i xmlns="http://www.w3.org/1999/xhtml">Gorilla beringei beringei</i>).			Muhangi, D.; Gardiner, C. H.; Ojok, L.; Cranfield, M. R.; Gilardi, K. V. K.; Mudakikwa, A. B.; Lowenstine, L. J.			American Journal of Primatology		0275-2565	83	8	e23290-23290	10.1002/ajp.23290	Wiley		2021	Hoboken	USA	English		The finding of parasites and bacterial pathogens in mountain gorilla feces and oral lesions in gorilla skeletal remains has not been linked to pathological evidence of morbidity or mortality. In the current study, we conducted a retrospective study of digestive tracts including oral cavity, salivary glands, esophagus, stomach, intestines (gastrointestinal tract [GI]), liver, and pancreas of 60 fr…
20163074209	Journal article	Etiology and epidemiology of diarrhea in hospitalized children from low income country: a matched case-control study in Central African Republic.			Breurec, S.; Vanel, N.; Bata, P.; Chartier, L.; Farra, A.; Favennec, L.; Franck, T.; Giles-Vernick, T.; Gody, J. C.; Liem Binh Luong Nguyen; Onambélé, M.; Rafaï, C.; Razakandrainibe, R.; Tondeur, L.; Tricou, V.; Sansonetti, P.; Vray, M.			PLoS Neglected Tropical Diseases		1935-2727	10	1	e0004283	10.1371/journal.pntd.0004283	Public Library of Sciences (PLoS)		2016	San Francisco	USA	English		Background: In Sub-Saharan Africa, infectious diarrhea is a major cause of morbidity and mortality. A case-control study was conducted to identify the etiology of diarrhea and to describe its main epidemiologic risk factors among hospitalized children under five years old in Bangui, Central African Republic. Methods: All consecutive children under five years old hospitalized for diarrhea in the P…
20210271265	Journal article	Prevalence of pathogens in young children presenting to hospital with diarrhea from Lambaréné, Gabon.			Manouana, G. P.; Byrne, N.; Ngwese, M. M.; Moure, A. N.; Hofmann, P.; Matsougou, G. B.; Mougeni, F. L.; Dansou, E. N.; Agbanrin, M. D.; Gouleu, C. S. M.; Ategbo, S.; Zinsou, J. F.; Adegbite, B. R.; Edoa, J. R.; Kremsner, P. G.; Mordmüller, B.; Eibach, D.; McCall, M.; Abraham, A.; Borrmann, S.; Adegnika, A. A.			American Journal of Tropical Medicine and Hygiene		0002-9637	105	1	254-260	10.4269/ajtmh.20-1290	American Society of Tropical Medicine and Hygiene		2021	Deerfield	USA	English		Diarrheal disease is the second most frequent cause of mortality in children younger than 5 years worldwide, causing more than half a million deaths each year. Our knowledge of the epidemiology of potentially pathogenic agents found in children suffering from diarrhea in sub-Saharan African countries is still patchy, and thereby hinders implementation of effective preventative interventions. The …
20210298757	Journal article	African black soap: physiochemical, phytochemical properties, and uses.			Ogunbiyi, A.; Enechukwu, N. A.			Dermatologic Therapy		1396-0296	34	3		10.1111/dth.14870	Wiley		2021	Boston	USA	English		The African black soap is popular for its cleansing and medicinal properties particularly amongst those of African descent. The "traditional" African black soap" refers to soaps made from the ash-derived alkali from agricultural waste and oil extracted from vegetable matter without the addition of cosmetic enhancing products. Production of black soap has been traced to west Africa especially Nige…
20183150274	Journal article	Molecular survey of viral and bacterial causes of childhood diarrhea in Khartoum State, Sudan.			Adam, M. A.; Wang Ji; Enan, K. A.; Shen HongWei; Wang Hao; El-Hussein, A. R.; Musa, A. B.; Khidir, I. M.; Ma XueJun			Frontiers in Microbiology		1664-302X	9	February	112	10.3389/fmicb.2018.00112	Frontiers Media S.A.		2018	Lausanne	Switzerland	English		Diarrheal disease is a major public health problem for children in developing countries. Knowledge of etiology that causes diarrheal illness is essential to implement public health measures to prevent and control this disease. Published studies regarding the situation of childhood diarrhea in Sudan is scanty. This study aims to investigate viral and bacterial etiology and related clinical and epi…
20183215595	Journal article	Comparison of algorithms for the detection of enteroviruses in stool specimens from children diagnosed with acute flaccid paralysis.			Adeniji, J. A.; Ayeni, F. A.; Ibrahim, A.; Tijani, K. A.; Faleye, T. O. C.; Adewumi, M. O.			Journal of Pathogens		2090-3057	2017		Article ID 9256056	10.1155/2017/9256056	Hindawi		2017	London	UK	English		This study was designed to compare both the cell culture dependent and independent enterovirus detection algorithms recommended by the WHO and assess how either might impact our perception of the diversity of enterovirus types present in a sample. Sixteen paired samples (16 isolates from RD cell culture and their corresponding stool suspension, i.e., 32 samples) from AFP cases in Nigeria were ana…
20193485570	Journal article	Diversity, co-occurrence and implications of fungal communities in wastewater treatment plants.			Assress, H. A.; Selvarajan, R.; Nyoni, H.; Ntushelo, K.; Mamba, B. B.; Msagati, T. A. M.			Scientific Reports		2045-2322	9	1	14056		Nature Publishing Group		2019	London	UK	English		Three wastewater treatment plants (WWTPs) located in Gauteng province in South Africa were investigated to determine the diversity, co-occurrence and implications of their fungal communities using illumina sequencing platform and network analysis. Phylogenetic taxonomy revealed that members of the fungal communities were assigned to 6 phyla and 361 genera. <i xmlns="http://www.w3.org/1999/xhtml">…
20210140281	Journal article	Exploring the influence of different habitats and their volatile chemistry in modulating sand fly population structure in a leishmaniasis endemic foci, Kenya.			Hassaballa, I. B.; Torto, B.; Sole, C. L.; Tchouassi, D. P.			PLoS Neglected Tropical Diseases		1935-2727	15	2		10.1371/journal.pntd.0009062	Public Library of Sciences (PLoS)		2021	San Francisco	USA	English		Phlebotomine sand flies transmit many viral protozoan and bacterial pathogens of public health importance. Knowledge of the ecologic factors influencing their distribution at local scale can provide insights into disease epidemiology and avenues for targeted control. Animal sheds, termite mounds and houses are important peri-domestic and domestic habitats utilized by different sand flies as resti…
20163167979	Journal article	Bacteriological and physicochemical analysis of waste water from fish ponds.			Sule, I. O.; Agbabiaka, T. O.; Ahmed, R. N.; Saliu, B. K.; Olayinka, K. J.			Ethiopian Journal of Environmental Studies and Management		1998-0507	9	2	167-178		Bahir Dar University		2016	Bahir Dar	Ethiopia	English		Rearing of fish especially catfish is very common in many communities in Nigeria and the wastewater from these fish ponds are often discharged into the surrounding drains. Assessment of the bacteriological and physicochemical characteristics of ten freshwater fish ponds stocked with African catfish (<i xmlns="http://www.w3.org/1999/xhtml">Clarias gariepinus</i>) was conducted within Ilorin metrop…
20183341928	Journal article	Importance and implications of antibiotic resistance development in livestock and wildlife farming in South Africa: a review.			Honert, M. S. van den; Gouws, P. A.; Hoffman, L. C.			South African Journal of Animal Science		0375-1589	48	3	401-412	10.4314/sajas.v48i3.1	South African Society of Animal Science		2018	Hatfield	South Africa	English		Antibiotic resistance (ABR) is regarded as one of today's major global health challenges. The development of ABR in nature is a complex phenomenon with many influencing factors, of which the farming industry is labelled a significant contributor. The transfer of ABR to humans, which usually occurs via the food chain, is of concern for human health. A food source that is increasing in popularity i…
20163265365	Journal article	A faecal exposure assessment of farm workers in Accra, Ghana: a cross sectional study.			Antwi-Agyei, P.; Biran, A.; Peasey, A.; Bruce, J.; Ensink, J.			BMC Public Health		1471-2458	16	587	(16 July 2016)		BioMed Central Ltd		2016	London	UK	English		Background: Wastewater use in urban agriculture is common as a result of rapid urbanisation, and increasing competition for good quality water. In order to minimize risks to farmers and consumers of wastewater irrigated produce the World Health Organization (WHO) has developed guidelines for the safe use of wastewater in agriculture. These guidelines are based on a Quantitative Microbial Risk Ass…
20220132715	Journal article	Isolation and identification of microbiota from Egyptian common insect pests invading economically important crops.			Elkhateeb, W. A.; Elnahas, M. O.; Mousa, K. M.; Ahmed, A. A.; Alkolaibe, A. G.; Daba, G. M.			Research Journal of Pharmacy and Technology		0974-3618	14	11	5825-5830	10.52711/0974-360X.2021.01013	Research Journal of Pharmacy and Technology		2021	Raipur	India	English		Insects bodies contain multiple distinctive microbial colonies which play key role in the metabolism, development and health of an insect. In the current study bacterial and fungal microbiota were isolated from larval feces and adult wings of two major insect pests in Egypt, the Cotton leaf worm <i xmlns="http://www.w3.org/1999/xhtml">Spodoptera littoralis</i> and the black cutworm <i xmlns="http…
20219967545	Journal article	The vermicomposting for agricultural valorization of sludge from Algerian wastewater treatment plant: impact on growth of snap bean <i xmlns="http://www.w3.org/1999/xhtml">Phaseolus vulgaris L</i>.			Belmeskine, H.; Ouameur, W. A.; Dilmi, N.; Aouabed, A.			Heliyon		2405-8440	6	8		10.1016/j.heliyon.2020.e04679	Elsevier		2020	Amsterdam	Netherlands	English		In the present study, vermicomposting of sewage sludges and their application in agriculture have been investigated. The impact of <i xmlns="http://www.w3.org/1999/xhtml">Eisenia fetida</i> earthworms on the stabilization of these sludges during 7, 14 and 21 days was assessed. The final product was applied as soil amendment (set-1) to evaluate the effects on vegetative parameters (Chlorophyll, ca…
20220140067	Journal article; Conference paper	Biocontrol of bayoud disease (<i xmlns="http://www.w3.org/1999/xhtml">Fusarium oxysporum</i> f. sp. <i xmlns="http://www.w3.org/1999/xhtml">albedinis</i>) in date palm (<i xmlns="http://www.w3.org/1999/xhtml">Phoenix dactylifera</i> L.) seedlings.			Dihazi, A.; Naamani, K.; Tadlaoui-Ouafi, A.; Jaiti, F.; El-Alaoui-Talibi, Z.; El-Modafar, C.; El-Meziane, A.	Wakil, W.; Faleiro, J. R.; El-Shafie, H. A. F.; Johnson, D. V.		IOBC/WPRS Bulletin		1027-3115	155		2023-11-15		International Organization for Biological and Integrated Control of Noxious Animals and Plants (OIBC/OILB), West Palaearctic Regional Section (WPRS/SROP)		2021	Dijon	France	English		Bayoud, caused by <i xmlns="http://www.w3.org/1999/xhtml">Fusarium oxysporum</i> f. sp. <i xmlns="http://www.w3.org/1999/xhtml">albedinis</i> (Foa), is a vascular disease of date palm responsible for 75% yield losses in Morocco, with no effective control strategy yet available. Two bacteria, <i xmlns="http://www.w3.org/1999/xhtml">Bacillus amyloliquefaciens</i> and <i xmlns="http://www.w3.org/199…
20193103880	Journal article	Use of chicken eggshell to improve dietary calcium intake in rural sub-Saharan Africa.			Bartter, J.; Diffey, H.; Yeung YingHei; O'Leary, F.; Häsler, B.; Maulaga, W.; Alders, R.			Maternal and Child Nutrition		1740-8695	14	s3	e12649		Wiley		2018	Oxford	UK	English		Undernutrition resulting from inadequate access to high-quality, nutritious food is a widespread issue in sub-Saharan Africa impacting the health and survival of mothers and their children. Inadequate dietary intake leads to a deficiency in nutrients including calcium, required for growth and physiological functioning. This study investigated the potential of increasing dietary calcium intake by …
20203561133	Journal article	Factors associated with typical enteropathogenic <i xmlns="http://www.w3.org/1999/xhtml">Escherichia coli</i> infection among children &lt;5 years old with moderate-to-severe diarrhoea in rural western Kenya, 2008-2012.			Fagerli, K.; Omore, R.; Kim, S.; Ochieng, J. B.; Ayers, T. L.; Juma, J.; Farag, T. H.; Nasrin, D.; Panchalingam, S.; Robins-Browne, R. M.; Nataro, J. P.; Kotloff, K. L.; Levine, M. M.; Oundo, J.; Parsons, M. B.; Laserson, K. F.; Mintz, E. D.; Breiman, R. F.; O'Reilly, C. E.			Epidemiology and Infection		0950-2688	148	e281		10.1017/S0950268820002794	Cambridge University Press		2020	Cambridge	UK	English		Typical enteropathogenic <i xmlns="http://www.w3.org/1999/xhtml">Escherichia coli</i> (tEPEC) infection is a major cause of diarrhoea and contributor to mortality in children &lt;5 years old in developing countries. Data were analysed from the Global Enteric Multicenter Study examining children &lt;5 years old seeking care for moderate-to-severe diarrhoea (MSD) in Kenya. Stool specimens were test…
20183302420	Journal article	Antimicrobial susceptibility pattern, and associated factors of <i xmlns="http://www.w3.org/1999/xhtml">Salmonella</i> and <i xmlns="http://www.w3.org/1999/xhtml">Shigella</i> infections among under five children in Arba Minch, South Ethiopia.			Gemechu Ameya; Tsegaye Tsalla; Fasil Getu; Eyob Getu			Annals of Clinical Microbiology and Antimicrobials		1476-0711	17	1	(1 February 2018)	10.1186/s12941-018-0253-1	BioMed Central Ltd		2018	London	UK	English		Background: Diarrheal diseases continue to be the major cause of morbidity and mortality among children under 5 years. <i xmlns="http://www.w3.org/1999/xhtml">Salmonella</i> and <i xmlns="http://www.w3.org/1999/xhtml">Shigella</i> specious are the major enteric pathogen causing diarrhea among children worldwide. Examination of stool sample is the most sensitive method to diagnose diarrheal diseas…
20193516004	Journal article	Pathogen surveillance in the informal settlement, Kibera, Kenya, using a metagenomics approach.			Hendriksen, R. S.; Lukjancenko, O.; Munk, P.; Hjelmsø, M. H.; Verani, J. R.; Ng'eno, E.; Bigogo, G.; Kiplangat, S.; Oumar, T.; Bergmark, L.; Röder, T.; Neatherlin, J. C.; Clayton, O.; Hald, T.; Karlsmose, S.; Pamp, S. J.; Fields, B.; Montgomery, J. M.; Aarestrup, F. M.			PLoS ONE		1932-6203	14	10	e0222531	10.1371/journal.pone.0222531	Public Library of Sciences (PLoS)		2019	San Francisco	USA	English		Background: Worldwide, the number of emerging and re-emerging infectious diseases is increasing, highlighting the importance of global disease pathogen surveillance. Traditional population-based methods may fail to capture important events, particularly in settings with limited access to health care, such as urban informal settlements. In such environments, a mixture of surface water runoff and h…
20173255303	Journal article	Microbial profile of common spices and spice blends used in Tamale, Ghana.			Bakobie, N.; Addae, A. S.; Duwiejuah, A. B.; Cobbina, S. J.; Miniyila, S.			International Journal of Food Contamination		2196-2804	4	10	(25 May 2017)	10.1186/s40550-017-0055-9	SpringerOpen		2017	London	UK	English		Background: The main purpose of using spice to grill meat is to add aroma, colour, flavour, taste and pungency. However, the purpose is sometime befitted when spice is contaminated with pathogenic bacteria that result in foodborne illnesses and toxicological effect. Results: The study was necessitated by paucity information on handling practices and microbial load common spices used for grilling …
20203501545	Journal article	Treated wastewater used in fresh produce irrigation in Nsukka, Southeast Nigeria is a reservoir of enterotoxigenic and multidrug-resistant <i xmlns="http://www.w3.org/1999/xhtml">Escherichia coli</i>.			Chigor, V.; Ibangha, I. A.; Chigor, C.; Titilawo, Y.			Heliyon		2405-8440	6	4		10.1016/j.heliyon.2020.e03780	Elsevier		2020	Amsterdam	Netherlands	English		Background: Occurrences of pathogens in environmental and irrigation waters, as well as the use of inadequately treated sewage for fresh produce constitute potential public health threats worldwide. Objective: To investigate the treated wastewater used in fresh produce irrigation in Nsuskka, Southeastern Nigeria, as a reservoir enterotoxigenic and multidrug-resistant <i xmlns="http://www.w3.org/1…
20193522581	Journal article	Qualitative microbiome profiling along a wastewater system in Kampala, Uganda.			Schneeberger, P. H. H.; Fuhrimann, S.; Becker, S. L.; Pothier, J. F.; Duffy, B.; Beuret, C.; Frey, J. E.; Utzinger, J.			Scientific Reports		2045-2322	9	1	17334		Nature Publishing Group		2019	London	UK	English		Kampala, the capital city of Uganda, is rapidly expanding without adequate wastewater treatment facilities to accommodate the current estimated population of 1.68 million people. Hence, freshwater bodies and natural ecosystems around the city are heavily polluted with organic and inorganic contaminants. Yet, there is a paucity of data on pathogenic microorganisms, which potentially threatens heal…
20173259352	Journal article	Water access, sanitation, and hygiene conditions and health outcomes among two settlement types in rural Far North Cameroon.			Gorham, T. J.; Yoo, J.; Garabed, R.; Mouhaman, A.; Lee JiYoung			International Journal of Environmental Research and Public Health		1660-4601	14	4	441	10.3390/ijerph14040441	MDPI AG		2017	Basel	Switzerland	English		The Far North region in Cameroon has been more heavily impacted by cholera than any other region over the past decade, but very little has been done to study the drivers of waterborne diseases in the region. We investigated the relationship between water, sanitation, and hygiene (WASH) parameters, microbial and antibiotic resistance (AR) contamination levels in drinking water, and health outcomes…
20219837580	Journal article	Climate variations, urban solid waste management and possible implications for <i xmlns="http://www.w3.org/1999/xhtml">Anopheles</i> mosquito breeding in selected cities of coastal Ghana.			Mattah, P. A. D.; Futagbi, G.; Amekudzi, L. K.; Mattah, M. M.			West African Journal of Applied Ecology		0855-4307	28	1	21-34		Ecological Laboratory, University of Ghana		2020	Legon	Ghana	English		Climate-induced environmental changes are known to support prevalence of disease vectors and pathogens. Temperature, rainfall, humidity and other environmental variables are considered potential drivers of population dynamics of many vectors and pathogens of health importance, especially in the tropics. This study was conducted to understand the variability and trends in atmospheric temperature a…
20183198026	Journal article	Inhibition of biofilm formation on the surface of water storage containers using biosand zeolite silver-impregnated clay granular and silver impregnated porous pot filtration systems.			Budeli, P.; Moropeng, R. C.; Mpenyana-Monyatsi, L.; Momba, M. N. B.			PLoS ONE		1932-6203	13	4	e0194715	10.1371/journal.pone.0194715	Public Library of Sciences (PLoS)		2018	San Francisco	USA	English		Development of biofilms occurring on the inner surface of storage vessels offers a suitable medium for the growth of microorganisms and consequently contributes to the deterioration of treated drinking water quality in homes. The aim of this study was to determine whether the two point-of-use technologies (biosand zeolite silver-impregnated clay granular (BSZ-SICG) filter and silver-impregnated p…
20193309821	Journal article	Biomonitoring detoxification efficiency of an algal-bacterial microcosm system for treatment of coking wastewater: harmonization between <i xmlns="http://www.w3.org/1999/xhtml">Chlorella vulgaris</i> microalgae and wastewater microbiome.			Hassan, M.; Essam, T.; Mira, A.; Megahed, S.			Science of the Total Environment		0048-9697	677		120-130	10.1016/j.scitotenv.2019.04.304	Elsevier Ltd		2019	Oxford	UK	English		Nowadays, due to worldwide water shortage, water utilities are forced to re-evaluate treated wastewater. Consequently, wastewater treatment plants need to conduct biomonitoring. Coking wastewater (CWW) has toxic, mutative and carcinogenic components with threatening effect on the environment. CWW was selected as a model for complex highly toxic industrial wastewater that should be treated. CWW fr…
20203522626	Journal article	Handling of fresh vegetables: knowledge, hygienic behavior of vendors, public health in Maputo markets, Mozambique.			Salamandane, C.; Fonseca, F.; Afonso, S.; Lobo, M. L.; Antunes, F.; Matos, O.			International Journal of Environmental Research and Public Health		1660-4601	17	17		10.3390/ijerph17176302	MDPI AG		2020	Basel	Switzerland	English		In developing countries, markets are the main supply of horticultural products to populations, but this can pose a public health challenge due to the risk of the fecal-oral transmission of gut pathogens. This transmission is strongly associated with inadequate public sanitation or low standards of personal and domestic hygiene, and their prevalence can cause gastrointestinal diseases, which are t…
20193418785	Journal article	Etiology of diarrhea among hospitalized children in Blantyre, Malawi, following rotavirus vaccine introduction: a case-control study.			Iturriza-Gómara, M.; Jere, K. C.; Hungerford, D.; Bar-Zeev, N.; Shioda, K.; Kanjerwa, O.; Houpt, E. R.; Operario, D. J.; Wachepa, R.; Pollock, L.; Bennett, A.; Pitzer, V. E.; Cunliffe, N. A.			Journal of Infectious Diseases		0022-1899	220	2	213-218	10.1093/infdis/jiz084	Oxford University Press		2019	Oxford	UK	English		Despite rotavirus vaccination, diarrhea remains a leading cause of child mortality. We collected stool specimens from 684 children &lt;5 years of age hospitalized with diarrhea (cases) and 527 asymptomatic community controls for 4 years after rotavirus vaccine introduction in Malawi. Specimens were tested for 29 pathogens, using polymerase chain reaction analysis. Three or more pathogens were det…
20183158451	Journal article	Global status of <i xmlns="http://www.w3.org/1999/xhtml">Porcine circovirus</i> type 2 and its associated diseases in sub-Saharan Africa.			Afolabi, K. O.; Iweriebor, B. C.; Okoh, A. I.; Obi, L. C.			Advances in Virology		1687-8639	2017		Article ID 6807964	10.1155/2017/6807964	Hindawi		2017	London	UK	English		Globally, <i xmlns="http://www.w3.org/1999/xhtml">Porcine circovirus</i> type 2 (PCV2) is a recognized viral pathogen of great economic value in pig farming. It is the major cause of ravaging postweaning multisystemic wasting syndrome (PMWS) and many other disease syndromes generally regarded as <i xmlns="http://www.w3.org/1999/xhtml">Porcine circovirus</i> associated diseases (PCVAD) in Europe. …
20210230642	Journal article	Helminth eggs inactivation efficiency by sludge co-composting under arid climates.			Khadra, A.; Ezzariai, A.; Kouisni, L.; Hafidi, M.			International Journal of Environmental Health Research		0960-3123	31	5	530-537	10.1080/09603123.2019.1671960	Taylor & Francis		2021	Abingdon	UK	English		Primary sludge (PS) from the wastewater treatment plants is constituted of organic matter and other nutrients that could be reused as soil fertilizers. However, primary sludge amendment is hampered due to the presence of pathogens that could be responsible for several infections in various ways depending on the prevalence of the human sources. This study investigates helminth eggs (HE) removal an…
20220371655	Journal article	Spatiotemporal distribution and determinants of open defecation among households in Ethiopia: a <i xmlns="http://www.w3.org/1999/xhtml">mixed effect and spatial analysis</i>.			Daniel Gashaneh Belay; Dagmawi Chilot; Melaku Hunie Asratie			PLoS ONE		1932-6203	17	5		10.1371/journal.pone.0268342	Public Library of Sciences (PLoS)		2022	San Francisco	USA	English		Background: Open defecation is the disposal of human faeces in the fields, forests, bushes, and open bodies of water. It is practiced more in sub-Saharan African countries and is considered a sign of underdevelopment. Open defecation facilitates the transmission of pathogens that cause diarrheal diseases which is the second leading contributor to the global burden of disease. In Ethiopia, it kill…
20163241165	Journal article	Molecular characterization of the bovine noroviruses from diarrheic calves in Turkey.			Gülaçtı, İ.; Sözdutmaz, İ.; Ișıdan, H.			Turkish Journal of Veterinary &amp; Animal Sciences		1300-0128	40	4	428-433		TÜBİTAK		2016	Ankara	Turkey	English		In this study, we performed a survey to detect bovine noroviruses (BNoVs) in Turkey between 2009 and 2011 using 235 fecal samples from neonatal calves with diarrhea that were analyzed by nested reverse-transcription RT-PCR, using primers located in the consensus sequences of the BNoV RNA-dependent RNA polymerase (<i xmlns="http://www.w3.org/1999/xhtml">RdRp</i>) gene. The BNoV <i xmlns="http://ww…
20173245304	Journal article	Hand washing practices and the occurrence of enteropathogenic bacteria among residents of a Nigerian University.			Ayoade, F.; Ardern, C. H.			African Journal of Clinical and Experimental Microbiology		1595-689X	18	2	64-72	10.4314/ajcem.v18i2.2	African Journal of Clinical and Experimental Microbiology		2017	Kwara State	Nigeria	English		Hand washing is known to be an important preventive strategy and a major step in infection control. However, compliance is low in most communities. The present work investigated the relationship between the levels of compliance to hand washing and related this to the occurrence of infectious bacteria in the test population. A questionnaire which contained information on bio-demographic characteri…
20193478221	Journal article	<i xmlns="http://www.w3.org/1999/xhtml">Escherichia coli</i> isolated from food sources and irrigation water: a potential risk for causing intestinal dysfunction?			Aijuka, M.; Santiago, A. E.; Girón, J. A.; Nataro, J. P.; Buys, E. M.			Food Control		0956-7135	102		139-148	10.1016/j.foodcont.2019.03.015	Elsevier Ltd		2019	Oxford	UK	English		We have previously shown that diarrheagenic <i xmlns="http://www.w3.org/1999/xhtml">Escherichia coli</i> (DEC) and non-DEC are prevalent in food sources and irrigation water in South Africa. Recent data suggest that an increased relative abundance of faecal Enterobacteriaceae is associated with poorer health outcomes among children in developing countries. Thus, exposure to non-DEC from environme…
20173277974	Journal article	Microbial safety and its public health concern of <i xmlns="http://www.w3.org/1999/xhtml">E. coli</i> O157:H7 and <i xmlns="http://www.w3.org/1999/xhtml">Salmonella</i> spp. in beef at Dire Dawa administrative city and Haramaya University, Ethiopia.			Abayneh Edget; Daniel Shiferaw; Shimelis Mengistu			Journal of Veterinary Medicine and Animal Health		2141-2529	9	8	213-227		Academic Journals		2017	Lagos	Nigeria	English		A cross-sectional study was conducted in Dire Dawa administrative city and Haramaya University (HU) slaughterhouses and retail shops, with the aim to identify <i xmlns="http://www.w3.org/1999/xhtml">E.coli</i> O157:H7 and <i xmlns="http://www.w3.org/1999/xhtml">Salmonella</i>, to assess the microbial safety of beef and identify potential contamination risk factors. A total of 320 samples consisti…
20203401225	Journal article	Evaluation of husbandry, insect pests, diseases and management practices of vegetables cultivated in Zoba Anseba, Eritrea.			Naqvi, S. D. Y.; Adugna Haile; Sethumadhava Rao; Belay Teweldemedhin; Virendrakumar Sharma; Nyende, A. B.			Journal of Eco-friendly Agriculture		2229-628X	12	1	47-50		Doctor's Agricultural and Horticultural Development Society		2017	Luknow	India	English		A field survey was carried out for vegetables in three sub-zobas of zoba Anseba, Eritrea. The farmers were interviewed with the objectives of the types of cultivation and management practices, diseases and pests attacking the vegetable crops and the education level of farmers and understanding management practices. In sub-zoba Hagaz, about 62.50 per cent farmers were using the locally available s…
20193123708	Journal article	Exploring exposure risk and safe management of container-based sanitation systems: a case study from Kenya.			Mackinnon, E.; Campos, L. C.; Niteen Sawant; Ciric, L.; Priti Parikh; Bohnert, K.			Waterlines		0262-8104	37	4	280-306	10.3362/1756-3488.00016	Practical Action Publishing		2018	Rugby	UK	English		Little has been studied about the potential risks and hazards arising from the use and operation of container-based sanitation (CBS) systems. Building on existing risk assessment frameworks, this case study aimed to identify exposure risks from faecal pathogens and relevant control measures in a CBS service chain. The case study employed a mixed-methods approach that included environmental sampli…
20203331399	Journal article	Diagnostic sensitivity of direct wet mount microscopy for soil-transmitted helminth infections in Jimma Town, Ethiopia.			Dana, D.; Vlaminck, J.; Mekonnen, Z.; Ayana, M.; Vogt, F.; Verdonck, K.; Tweya, H.; Timire, C.; Geldhof, P.; Levecke, B.			Journal of Infection in Developing Countries		2036-6590	14	6 Suppl.	66S-71S	10.3855/jidc.11733	Open Learning on Enteric Pathogens (OLOEP)		2020	Sassari	Italy	English		Introduction: Soil-transmitted helminthiasis (STH) remains a major public health problem in school children in Ethiopia. Although direct wet mount microscopy (DWMM) is the means to diagnose parasitic diseases in health care facilities in Ethiopia, it remains unclear what its diagnostic performance is for STH. Methodology: A cross-sectional study was performed in Jimma Town (Ethiopia) and included…
20220306324	Journal article	Sero-prevalence of and risk factors associated with <i xmlns="http://www.w3.org/1999/xhtml">Helicobacter pylori</i> infections among individuals with peptic ulcer in Owerri, Imo state, Nigeria during 2020-2021.			Okoroiwu, G. I. A.; Okoroiwu, I. L.; Ubosi, N. I.; Sani, N. M.			African Journal of Clinical and Experimental Microbiology		1595-689X	23	3	238-247	10.4314/ajcem.v23i3.3	African Journal of Clinical and Experimental Microbiology		2022	Ogbomoso	Nigeria	English		Background: <i xmlns="http://www.w3.org/1999/xhtml">Helicobacter pylori</i>, which is a causative agent of chronic gastritis, duodenal ulcer and gastric cancer, presently affects approximately one half of the world population. This study was conducted to assess the epidemiology and risk factors for acquisition of <i xmlns="http://www.w3.org/1999/xhtml">H. pylori</i> among individuals with and wit…
20163118297	Journal article	Fast technology analysis enables identification of species and genotypes of latent microsporidia infections in healthy native Cameroonians.			Ndzi, E. S.; Asonganyi, T.; Nkinin, M. B.; Xiao LiHua; Didier, E. S.; Bowers, L. C.; Nkinin, S. W.; Kaneshiro, E. S.			Journal of Eukaryotic Microbiology		1066-5234	63	2	146-152	10.1111/jeu.12262	Wiley-Blackwell		2016	Boston	USA	English		Several enteric microsporidia species have been detected in humans and other vertebrates and their identifications at the genotype level are currently being elucidated. As advanced methods, reagents, and disposal kits for detecting and identifying pathogens become commercially available, it is important to test them in settings other than in laboratories with "state-of-the-art" equipment and well…
20203484947	Journal article	Risk factors for child food contamination in low-income neighbourhoods of Maputo, Mozambique: an exploratory, cross-sectional study.			Bick, S.; Perieres, L.; D'Mello-Guyett, L.; Baker, K. K.; Brown, J.; Muneme, B.; Nala, R.; Dreibelbis, R.; Cumming, O.			Maternal and Child Nutrition		1740-8695	16	4		10.1111/mcn.12991	Wiley		2020	Oxford	UK	English		In low- and middle-income countries, food may be a critical transmission route for pathogens causing childhood diarrhoea, but basic food hygiene is often overlooked in public health strategies. Characterising child food contamination and its risk factors could help prioritise interventions to reduce foodborne diarrhoeal disease, especially in low-income urban areas where the diarrhoeal disease bu…
20163077249	Journal article	Effect of post-treatment conditions on the inactivation of helminth eggs (<i xmlns="http://www.w3.org/1999/xhtml">Ascaris suum</i>) after the composting process.			Darimani, H. S.; Ito, R.; Maiga, Y.; Sou, M.; Funamizu, N.; Maiga, A. H.			Environmental Technology		0959-3330	37	8	920-928	10.1080/09593330.2015.1092587	Taylor & Francis		2016	Abingdon	UK	English		Safe and appropriate disposal of human waste is a basic requirement for sanitation and protection of public health. For proper sanitation and nutrient recovery, it is necessary to ensure effective treatment methods to complete pathogen destruction in excreta prior to reuse. Composting toilets convert faeces to a reusable resource such as fertilizer or humus for organic agriculture. A composting t…
20220251015	Journal article	Chemical and biological assessment of high value pharmaceutical raw material from Egyptian orange peel.			Ezzat, M. R.; Ali, S. M.; El-Sheikhel-Adl, D.; El-Shafei, M.; El-Aziz, R. A.; Abd Abdel-Sattar, M. M.; Abdel-Sattar, E.			Indian Journal of Experimental Biology		0019-5189	60	6	404-412		National Institute of Science Communication and Information Resources, CSIR		2022	New Delhi	India	English		In Egypt, orange juice industries generate huge amount of waste peel that could be a source of raw materials with high value and economic return. Here, we explored a better model for waste management of citrus processing waste in Egypt by developing an ecofriendly method for preparation of value added materials. A high grade pectin (HGP) was obtained from the crude acidic water extract of the pee…
20220037875	Journal article	<i xmlns="http://www.w3.org/1999/xhtml">Cryptosporidium</i> infection among hemodialysis patients attending to the dialysis center at Kosti Teaching Hospital, Sudan.			Tamomh, A. G.; Suliman, M. A.; Elkhalifa, A. M. E.; Mohammed, H. Y.; Ibrahim, R. M.; Ali, N. Y.; Magboul, A. M.; Hassan, I. M.; Bukhary, K. A.; Omer, F. A.			Annals of Parasitology		2299-0631	67	4	789-794	10.17420/ap6704.397	Polskie Towarzystwo Parazytologiczne (Polish Parasitological Society)		2021	Warsaw	Poland	English		Cryptosporidiosis is an illness caused by a protozooan parasite <i xmlns="http://www.w3.org/1999/xhtml">Cryptosporidium</i>. <i xmlns="http://www.w3.org/1999/xhtml">Cryptosporidium</i> species are an opportunistic pathogens cause a diarrheal disease worldwide, and can be more severe in immunocompromized patients. Until now, a little data have been available on its prevalence rate among haemodialy…
20183091357	Journal article	Bioaerosols, noise, and ultraviolet radiation exposures for municipal solid waste handlers.			Ncube, F.; Ncube, E. J.; Voyi, K.			Journal of Environmental and Public Health		1687-9805	2017		Article ID 3081638	10.1155/2017/3081638	Hindawi		2017	London	UK	English		Few studies have investigated the occupational hazards of municipal solid waste workers, particularly in developing countries. Resultantly these workers are currently exposed to unknown and unabated occupational hazards that may endanger their health. We determined municipal solid waste workers' work related hazards and associated adverse health endpoints. A multifaceted approach was utilised com…
20210499263	Journal article	PCR-DGGE analysis for identification of intestinal bacteria in the black soldier fly larvae, <i xmlns="http://www.w3.org/1999/xhtml">Hermetia illucens</i>, in Vietnam.			Quõc, N. B.; Hanh, N. V. N.; Trang, H. T. T.; Pham, H. T.; Thuy, N. T. T.; Thong, N. V.; Chau, N. N. B.			African Entomology		1021-3589	29	2	491-498	10.4001/003.029.0491	Entomological Society of Southern Africa		2021	Pretoria	South Africa	English		<i xmlns="http://www.w3.org/1999/xhtml">Hermetia illucens</i>, the so-called black soldier fly (BSF), has been reported as an important insect in treating domestic and agricultural manure wastes. With the ability to live well in the environment of decomposition or waste containing a variety of substances, many types of microorganisms can be related to the intestinal microflora, helping the larvae…
20193476700	Journal article	Rice bran supplementation modulates growth, microbiota and metabolome in weaning infants: a clinical trial in Nicaragua and Mali.			Zambrana, L. E.; McKeen, S.; Ibrahim, H.; Zarei, I.; Borresen, E. C.; Doumbia, L.; Boré, A.; Cissoko, A.; Douyon, S.; Koné, K.; Perez, J.; Perez, C.; Hess, A.; Abdo, Z.; Sangaré, L.; Maiga, A.; Becker-Dreps, S.; Yuan LiJuan; Koita, O.; Vilchez, S.; Ryan, E. P.			Scientific Reports		2045-2322	9	1	13919		Nature Publishing Group		2019	London	UK	English		Rice bran supplementation provides nutrients, prebiotics and phytochemicals that enhance gut immunity, reduce enteric pathogens and diarrhea, and warrants attention for improvement of environmental enteric dysfunction (EED) in children. EED is a subclinical condition associated with stunting due to impaired nutrient absorption. This study investigated the effects of rice bran supplementation on w…
20193068506	Journal article	Present and future human emissions of rotavirus and <i xmlns="http://www.w3.org/1999/xhtml">Escherichia coli</i> to Uganda's surface waters.			Okaali, D. A.; Hofstra, N.			Journal of Environmental Quality		0047-2425	47	5	1130-1138		American Society of Agronomy		2018	Madison	USA	English		Rotavirus (RV) and diarrheagenic <i xmlns="http://www.w3.org/1999/xhtml">Escherichia coli</i> are waterborne pathogens commonly causing diarrhea in children below five years old worldwide. Our study is a first step toward a loads-concentrations-risk modeling and scenario analysis framework. We analyzed current and future human RV and indicator <i xmlns="http://www.w3.org/1999/xhtml">E. coli</i> (…
20193243797	Journal article	Isolation and antibiotic resistance profiles of bacteria from influent, effluent and downstream: a study in Botswana.			Tapela, K.; Rahube, T.			African Journal of Microbiology Research		1996-0808	13	15	279-289	10.5897/ajmr2019.9065	Academic Journals		2019	Lagos	Nigeria	English		Antibiotic resistant bacteria (ARB) and antibiotic resistance genes (ARGs) have been globally considered environmental contaminants that pose a serious problem to the health of humans, animals and the ecosystem. The primary objective of the study was to characterize the antibiotic resistance phenotypes and genotypes of bacterial isolates from Gaborone wastewater treatment plant (GWWTP) and the do…
20203232815	Journal article	New insights into the effect of Origanum extracts on the gene expression profiles of multidrug-resistant isolates of <i xmlns="http://www.w3.org/1999/xhtml">Pseudomonas aeruginosa</i> retrieved from <i xmlns="http://www.w3.org/1999/xhtml">Oreochromis niloticus</i>.			Wahdan, A.; Fadel, A.; Mabrok, M.			Turkish Journal of Fisheries and Aquatic Sciences		1303-2712	20	7	507-519	10.4194/1303-2712-v20_7_01	Central Fisheries Research Institute (CFRI)		2020	Trabzon	Turkey	English		Pseudomoniasis has become a serious threat not only as a disease but also for the ensuing emergence of antibiotic-resistant bacteria. Thus, a total of 180 <i xmlns="http://www.w3.org/1999/xhtml">Oreochromis niloticus</i> and water samples were collected from three intensive farms located in Ismailia Governorate for physicochemical and biological analysis. All retrieved isolates were tested for th…
20193214453	Journal article	A mixed-methods study of women's sanitation utilization in informal settlements in Kenya.			Winter, S. C.; Dreibelbis, R.; Dzombo, M. N.; Barchi, F.			PLoS ONE		1932-6203	14	3	e0214114	10.1371/journal.pone.0214114	Public Library of Sciences (PLoS)		2019	San Francisco	USA	English		While access to safe sanitation is a global issue, there are large disparities in access. Women living in informal settlements, in particular, are disproportionately affected by lack of access to sanitation. Without adequate sanitation, these women may resort to unsafe strategies to manage their sanitation needs, but limited research has focused specifically on this issue. Qualitative and quantit…
20183184614	Journal article	Seedborne fungi, <i xmlns="http://www.w3.org/1999/xhtml">Cercospora</i> leaf spot of seedlings and effect of substrates on germination, seed infection and growth of <i xmlns="http://www.w3.org/1999/xhtml">Lophira alata</i> (Azobé) in Cameroon.			Djeugap, J. F.; Abangawoh, H.; Tieche, B.; Dongmo, N. L.			International Journal of Agriculture and Biosciences		2305-6622	7	1	2023-07-12		Faculty of Agriculture, Nnamdi Azikiwe University		2018	Anambra	Nigeria	English		Seedborne fungi are among the main causes of low productivity of forestery nursery in the world. This study was carried out with the objective to contribute to improving the productivity of <i xmlns="http://www.w3.org/1999/xhtml">Lophira alata</i> in Cameroon through the knowledge of seedborne fungi and diseases affecting the germination and growth of Azobe's seedlings in different substrates. To…
20210301790	Journal article	Effects of <i xmlns="http://www.w3.org/1999/xhtml">Clonostachys rosea</i> f. <i xmlns="http://www.w3.org/1999/xhtml">catenula</i> inoculum on the composting of cabbage wastes and the endophytic activities of the composted material on tomatoes and red spider mite infestation.			Ntsobi, N.; Fanadzo, M.; Roes-Hill, M. le; Nchu, F.			Microorganisms		2076-2607	9	6		10.3390/microorganisms9061184	MDPI AG		2021	Basel	Switzerland	English		Globally, fungal inocula are being explored as agents for the optimization of composting processes. This research primarily evaluates the effects of inoculating organic vegetable heaps with the entomopathogenic fungus <i xmlns="http://www.w3.org/1999/xhtml">Clonostachys rosea</i> f. <i xmlns="http://www.w3.org/1999/xhtml">catenula</i> (Hypocreales) on the biophysicochemical properties of the end-…
20203328602	Journal article	Intestinal parasitic infections in children under five in the central Hospital of Nampula, northern Mozambique.			Ferreira, F. S.; Luz Martins Pereira, F. da; Rosário Oliveira Martins, M. do			Journal of Infection in Developing Countries		2036-6590	14	5	532-539	10.3855/jidc.11620	Open Learning on Enteric Pathogens (OLOEP)		2020	Sassari	Italy	English		Introduction: Intestinal parasites are known to cause infection in humans worldwide, with higher prevalence in low- and middle- incoming countries. Children are greatly affected leading to malnutrition and subsequently to physical and cognitive development impairment. Despite the scale and importance of this issue, there are few studies conducted in Mozambique concerning parasitic intestinal infe…
20203164322	Journal article	Chemical and microbiological evaluation of raw buffalo milk locally produced in Sharkia Governorate.			Ibrahim, M. M. E.; Bahout, A. A. A.; Ayoub, M. A.; El-Said, E. I.; Abd Elaal, S. F.			Zagazig Veterinary Journal		1110-1458	47	4	352-363	10.21608/zvjz.2019.14075.1051	Faculty of Veterinary Medicine, Zagazig University		2019	Zagazig	Egypt	English		A total of 100 samples of raw Buffalo milk including (50 from dairy shops and 50 from dairy farms) were collected randomly at Sharkia Governorate for chemical and microbiological evaluation. Chemical assessment of the milk samples collected from dairy shops revealed that the mean values of Fat, Solid Not Fat (SNF), Protein, Lactose and Salts percentages were 6.06±0.36, 9.08±0.23, 3.54±0.09, 4.73±…
20210280071	Journal article	Improved detection of microbiological pathogens: role of partner and non-governmental organizations.			Owusu, M.; Nkrumah, B.; Acheampong, G.; Mensah, E. K.; Komei, A. A. K.; Sroda, F. K.; David, S.; Emery, S.; Robinson, L. M.; Asante, K.; Opare, D.			BMC Infectious Diseases		1471-2334	21	303	(25 March 2021)	10.1186/s12879-021-05999-8	BioMed Central Ltd		2021	London	UK	English		Background: Proper detection of disease-causing organisms is very critical in controlling the course of outbreaks and avoiding large-scale epidemics. Nonetheless, availability of resources to address these gaps have been difficult due to limited funding. This report sought to highlight the importance of in-country partners and non-governmental organizations in improving detection of microbiologic…
20220313817	Journal article	Quantitative microbial risk assessment of pediatric infections attributable to ingestion of fecally contaminated domestic soils in low-income urban Maputo, Mozambique.			Capone, D.; Bivins, A.; Knee, J.; Cumming, O.; Nalá, R.; Brown, J.			Environmental Science &amp; Technology		0013-936X	55	3	1941-1952	10.1021/acs.est.0c06972	American Chemical Society		2021	Washington	USA	English		Rigorous studies of water, sanitation, and hygiene interventions in low- and middle-income countries (LMICs) suggest that children are exposed to enteric pathogens via multiple interacting pathways, including soil ingestion. In 30 compounds (household clusters) in low-income urban Maputo, Mozambique, we cultured <i xmlns="http://www.w3.org/1999/xhtml">Escherichia coli</i> and quantified gene targ…
20173318678	Journal article	The public health implications of pathogens in polluted aquatic ecosystems: a review.			Francis, A. J.; Oribhabor, B. J.			Tropical Freshwater Biology		0795-0101	25		85-101	10.4314/tfb.v25i1.7	Idodo-Umeh Publishers Ltd		2016	Nigeria	Nigeria	English		Pathogen contamination in water sources and related diseases constitute major water quality concern throughout the world. Aquatic environments near cities are usually prone to over-loading with a variety of pollutants through direct or indirect discharges. The problem is undoubtedly worse in developing world where there is higher public exposure to sources of pathogenic water contamination. Notab…
20210368241	Journal article	Impact of coinfection with <i xmlns="http://www.w3.org/1999/xhtml">schistosoma mansoni</i> on the antibody response to <i xmlns="http://www.w3.org/1999/xhtml">Helicobacter pylori</i>.			Ahmed, A. F. M.; El-Sayad, M. H.; Ali, H. S.; El-Taweel, H. A.			Acta Parasitologica		1230-2821	66	3	857-862	10.1007/s11686-020-00330-y	Springer International Publishing AG		2021	Cham	Switzerland	English		Purpose: In many tropical areas, the coinfection of <i xmlns="http://www.w3.org/1999/xhtml">Schistosoma</i> spp. and other pathogens is frequent. The impact of schistosomiasis on other infections has been demonstrated for several organisms. Infection with the widely spread bacterium, <i xmlns="http://www.w3.org/1999/xhtml">Helicobacter pylori</i>, has been linked to ulcers and tumors of the diges…
20220366796	Journal article	SARS-CoV-2 testing of aircraft wastewater shows that mandatory tests and vaccination pass before boarding did not prevent massive importation of omicron variant into Europe.			Targa, L. le; Wurtz, N.; Lacoste, A.; Penant, G.; Jardot, P.; Annessi, A.; Colson, P.; Scola, B. la; Aherfi, S.			Viruses		1999-4915	14	7		10.3390/v14071511	MDPI AG		2022	Basel	Switzerland	English		Background: Most new SARS-CoV-2 epidemics in France occurred following the importation from abroad of emerging viral variants. Currently, the risk of new variants being imported is controlled based on a negative screening test (PCR or antigenic) and proof of up-to-date vaccine status, such as the International Air Transport Association travel pass. Methods: The wastewater from two planes arriving…
20219817590	Journal article	Evaluation of in-vivo antidiarrhoeal and in-vitro antibacterial activities of the root extract of <i xmlns="http://www.w3.org/1999/xhtml">Brucea antidysenterica</i> j. f. mill (Simaroubaceae).			Zewdie, K. A.; Bhoumik, D.; Wondafrash, D. Z.; Tuem, K. B.			BMC Complementary and Alternative Medicine		1472-6882	20	201	(30 June 2020)	10.1186/s12906-020-03001-7	BioMed Central Ltd		2020	London	UK	English		Background Diarrhoea has been the major cause of death especially in children of developing countries. <i xmlns="http://www.w3.org/1999/xhtml">Brucea antidysenterica</i> is one of the several medicinal plants used traditionally for the treatment of diarrhoea in Ethiopia. Hence, the present study was undertaken to investigate the antidiarrhoeal and antibacterial activities of the root extract of <…
20173268749	Journal article	Electro coagulation for the pathogenic and microorganism removal from Oued El-Harrach, Algeria wastewater.			Boudjema, N.; Drouiche, N.; Mameri, N.			Desalination and Water Treatment		1944-3994	68		129-136		Balaban Publishers - Desalination Publications		2017	Hopkinton	USA	English		This study was carried out to investigate in the pathogenic and indicator microorganism of Oued El-Harrah wastewater removal by electro coagulation. Three microorganisms groups were studied, namely protozoa, helminth eggs, and bacteria. In the untreated water, the helminth eggs presence was found as follow: 2,310 eggs/l of Nematoda, 440 eggs/l of Cestoda and 90 eggs/l of Trematoda. The helminth e…
20173095259	Journal article	A field survey on parasites and antibodies against selected pathogens in owned dogs in Lilongwe, Malawi.			Alvåsen, K.; Johansson, S. M.; Höglund, J.; Ssuna, R.; Emanuelson, U.			Journal of the South African Veterinary Association		1019-9128	87	1	a1358		AOSIS OpenJournals		2016	Tygervalley	South Africa	English		The aim of this study was to screen for selected parasites and antibody levels against vector-borne pathogens in owned dogs in Lilongwe, Malawi. The study population consisted of 100 dogs; 80 participating in vaccination-spaying campaigns and 20 visiting a veterinary clinic as paying clients. All dogs went through a general physical examination including visual examination for signs of ectoparasi…
20220457457	Journal article	Slit-skin smear for the classification of leprosy; are we wasting time and resource?			Wondmagegn Demsiss; Henten, S. van; Takarinda, K. C.; Kamau, E. M.; Seid Getahun Abdela			Journal of Infection in Developing Countries		2036-6590	16	8 Suppl.	3S-7S	10.3855/jidc.15992	Open Learning on Enteric Pathogens (OLOEP)		2022	Sassari	Italy	English		Introduction: Leprosy is a chronic neglected tropical disease, classified into two groups: multibacillary (MB) and paucibacillary (PB) leprosy based on the number of skin lesions and nerve involvement. A positive skin slit smear (SSS) result automatically puts a patient in the MB category. Although guidelines do not recommend routine use of SSS for classification and diagnosis of leprosy, it is p…
20163309714	Journal article	Do not feed the wildlife: associations between garbage use, aggression, and disease in banded mongooses (<i xmlns="http://www.w3.org/1999/xhtml">Mungos mungo</i>).			Flint, B. F.; Hawley, D. M.; Alexander, K. A.			Ecology and Evolution		2045-7758	6	16	5932-5939	10.1002/ece3.2343	Wiley-Blackwell		2016	Oxford	UK	English		Urbanization and other human modifications of the landscape may indirectly affect disease dynamics by altering host behavior in ways that influence pathogen transmission. Few opportunities arise to investigate behaviorally mediated effects of human habitat modification in natural host-pathogen systems, but we provide a potential example of this phenomenon in banded mongooses (<i xmlns="http://www…
20203329648	Journal article	Patients infected with <i xmlns="http://www.w3.org/1999/xhtml">Mycobacterium africanum</i> versus <i xmlns="http://www.w3.org/1999/xhtml">Mycobacterium tuberculosis</i> possess distinct intestinal microbiota.			Namasivayam, S.; Diarra, B.; Diabate, S.; Sarro, Y. D. S.; Kone, A.; Kone, B.; Tolofoudie, M.; Baya, B.; Diakite, M. T.; Kodio, O.; Cohen, K.; Holl, J.; Achenbach, C. J.; Chatterjee, S.; Murphy, R. L.; Bishai, W.; Diallo, S.; Sher, A.; Maiga, M.			PLoS Neglected Tropical Diseases		1935-2727	14	5		10.1371/journal.pntd.0008230	Public Library of Sciences (PLoS)		2020	San Francisco	USA	English		Background: <i xmlns="http://www.w3.org/1999/xhtml">Mycobacterium tuberculosis</i> complex (MTBC), the causative agent of tuberculosis (TB), is composed of eight subspecies. TB in West Africa, in contrast to other geographical regions, is caused by <i xmlns="http://www.w3.org/1999/xhtml">Mycobacterium africanum</i> (MAF) in addition to <i xmlns="http://www.w3.org/1999/xhtml">M. tuberculosis</i> (…
20219956872	Journal article	An African perspective on the prevalence, fate and effects of carbapenem resistance genes in hospital effluents and wastewater treatment plant (WWTP) final effluents: a critical review.			Ebomah, K. E.; Okoh, A. I.			Heliyon		2405-8440	6	5		10.1016/j.heliyon.2020.e03899	Elsevier		2020	Amsterdam	Netherlands	English		This article provides an overview of the antibiotic era and discovery of earliest antibiotics until the present day state of affairs, coupled with the emergence of carbapenem-resistant bacteria. The ways of response to challenges of antibiotic resistance (AR) such as the development of novel strategies in the search of new antibiotics, designing more effective preventive measures as well as the e…
20193510303	Journal article	Molecular detection of group C rotavirus in environmental samples in Giza, Egypt.			Shaheen, M. N. F.; Elmahdy, E. M.			Asian Journal of Water, Environment and Pollution		0972-9860	16	4	17-22	10.3233/AJW190044	IOS Press		2019	Amsterdam	Netherlands	English		Group C rotavirus (RVC) has been identified as important enteric pathogen associated with acute gastroenteritis in human, especially in outbreaks. To evaluate the presence of RVC in environmental samples, one-year study was performed in Giza, Egypt. A total of 64 sewage (raw and treated) with 32 sewage sludge samples from Zenin wastewater treatment plant (WWTP) and 72 drainage water with 24 sedim…
20183306248	Journal article	Phylogeny of bovine norovirus in Egypt based on VP2 gene.			Mohamed, F. F.; Ktob, G. K. F.; Ismaeil, M. E. A.; Ali, A. A. H.; Goyal, S. M.			International Journal of Veterinary Science and Medicine		2314-4599	6	1	48-52	10.1016/j.ijvsm.2018.04.005	Elsevier B.V.		2018	Amsterdam	Netherlands	English		Bovine norovirus (BNoV) has emerged as a viral pathogen that causes a gastrointestinal illness and diarrhea in cattle. Despite its worldwide distribution, very little information is known about BNoV in Africa. In this study, BNoV was detected in 27.6% (8/29) of tested fecal materials, collected from sporadic cases of diarrheic calves, using the reverse transcription-polymerase chain reaction (RT-…
20203576773	Journal article	Molecular characterisation of canine parvoviruses from clinical samples and vaccines in Nigeria.			Shima, F. K.; Omobowale, T. O.; Adesina, R. D.; Nottidge, H. O.; Fagbohun, O. A.			Infection, Genetics and Evolution		1567-1348	85			10.1016/j.meegid.2020.104553	Elsevier B.V.		2020	Amsterdam	Netherlands	English		Canine parvovirus (CPV) the causative agent of canine parvovirus enteritis is an intractable pathogen of dogs characterised by mutations, evolutionary changes and eventual vaccine failure. The disease is a serious problem in dogs with limited studies conducted in Nigeria. Therefore, this study was designed to characterise the subtypes of CPV isolates in six commonly used vaccines and 157 clinical…
20193118934	Journal article	Use of quantitative molecular diagnostic methods to assess the aetiology, burden, and clinical characteristics of diarrhoea in children in low-resource settings: a reanalysis of the MAL-ED cohort study.			Platts-Mills, J. A.; Liu Jie; Rogawski, E. T.; Furqan Kabir; Lertsethtakarn, P.; Siguas, M.; Khan, S. S.; Ira Praharaj; Murei, A.; Nshama, R.; Mujaga, B.; Havt, A.; Maciel, I. A.; McMurry, T. L.; Operario, D. J.; Taniuchi, M.; Gratz, J.; Stroup, S. E.; Roberts, J. H.; Adil Kalam; Fatima Aziz; Shahida Qureshi; Islam, M. O.; Sakpaisal, P.; Silapong, S.; Yori, P. P. (et al)		The MAL-ED Network Investigators	Lancet Global Health		2214-109X	6	12	e1309-e1318	10.1016/s2214-109x(18)30349-8	Elsevier		2018	Oxford	UK	English		Background: Optimum management of childhood diarrhoea in low-resource settings has been hampered by insufficient data on aetiology, burden, and associated clinical characteristics. We used quantitative diagnostic methods to reassess and refine estimates of diarrhoea aetiology from the Etiology, Risk Factors, and Interactions of Enteric Infections and Malnutrition and the Consequences for Child He…
20203345347	Journal article	Evaluation of the antimicrobial properties of <i xmlns="http://www.w3.org/1999/xhtml">Vachellia karroo</i> Hayne Banfi and Galasso pods used traditionally for the treatment of venereal diseases.			Maposa, S.; Afolayan, A. J.; Otunola, G. A.			International Journal of Pharmacology		1811-7775	15	6	772-776	10.3923/ijp.2019.772.776	Asian Network for Scientific Information		2019	Faisalabad	Pakistan	English		Background and Objective: <i xmlns="http://www.w3.org/1999/xhtml">Vachellia karroo</i> is a forage plant for goats belonging to Fabaceae family, that is also used for the treatment of sexually transmitted infections in the Eastern Cape Province of South Africa. However, the pods from the tree are often discarded as waste causing environmental pollution. This study, therefore, aimed at evaluating …
20193175246	Journal article	Safety assessment on microbial and heavy metal concentration in <i xmlns="http://www.w3.org/1999/xhtml">Clarias gariepinus</i> (African catfish) cultured in treated wastewater pond in Kumasi, Ghana.			Mark, Y. A.; Philip, A.; Nelson, A. W.; Muspratt, A.; Aikins, S.			Environmental Technology		0959-3330	40	3	302-311	10.1080/09593330.2017.1388851	Taylor & Francis		2019	Abingdon	UK	English		This study assesses the microbial and heavy metal distribution in African catfish (<i xmlns="http://www.w3.org/1999/xhtml">Clarias gariepinus</i>) cultured in waste stabilization pond, and their subsequent suitability for human consumption. Treated wastewater-fed pond (WFP) was used in the culture of the fish with a non-wastewater fed pond (NWFP), fed with ground and rain water as control. Pond w…
20219973493	Journal article	Present status of chilli murda and its management - an overview.			Giraddi, R. S.; Abhilash, H. R.; Mallapur, C. P.; Girish, D. H. M.			Journal of Farm Sciences		0972-1061	31	4	359-368		University of Agricultural Sciences		2018	Dharwad	India	English		Chilli (<i xmlns="http://www.w3.org/1999/xhtml">Capsicum annum</i> L.) is an important commercial spice crop, extensively grown in South Indian states. The sucking pests viz., thrips, mite, aphids and whiteflies are serious insect-pests causing leaf curl or murda. Since these pests are known vectors of plant viruses, the direct feeding damage coupled with viral disease manifestations lead to a co…
20173239893	Journal article	<i xmlns="http://www.w3.org/1999/xhtml">Salmonella</i> serotypes and their antimicrobial susceptibility in apparently healthy dogs in Addis Ababa, Ethiopia.			Bitsu Kiflu; Haile Alemayehu; Mukarim Abdurahaman; Yohannes Negash; Tadesse Eguale			BMC Veterinary Research		1746-6148	13	134	(19 May 2017)	10.1186/s12917-017-1055-y	BioMed Central Ltd		2017	London	UK	English		Background: The close bond between pet animals and family members poses risk of infection with zoonotic bacterial pathogens such as <i xmlns="http://www.w3.org/1999/xhtml">Salmonella</i>. No data is available on occurrence of <i xmlns="http://www.w3.org/1999/xhtml">Salmonella</i> in dogs in Ethiopia. The aim of this study was therefore to determine the prevalence, serotype distribution and antimi…
20203289504	Journal article	Parasitological contamination of vegetables sold in Tunisian retail markets with helminth eggs and protozoan cysts.			M'rad, S.; Chaabane-Banaoues, R.; Lahmar, I.; Oumaima, H.; Mezhoud, H.; Babba, H.; Oudni-M'rad, M.			Journal of Food Protection		0362-028X	83	7	1104-1109	10.4315/JFP-19-559	International Association for Food Protection		2020	Des Moines	USA	English		Foodborne diseases continue to represent an important threat to public health in many parts of the world and are particularly widespread in developing countries. They are essentially acquired through an oro-fecal route via the consumption of uncooked fruits and vegetables. This study evaluated the parasitological contamination of vegetables for sale to humans in Tunisian retail markets. A total o…
20203383919	Journal article	Physicochemical properties, heavy metals, and metal-tolerant bacteria profiles of abandoned gold mine tailings in Krugersdorp, South Africa.			Fashola, M. O.; Ngole-Jeme, V. M.; Babalolaa, O. O.			Canadian Journal of Soil Science		0008-4271	100	3	217-233	10.1139/cjss-2018-0161	NRC Research Press		2020	Ottawa	Canada	English		Mine tailings are a potential source of heavy metals (HM) that can be toxic to microbes, plants, and animals in aquatic and terrestrial ecosystems. Bacteria have evolved several mechanisms to tolerate the uptake of HM ions. This study aimed to assess the physicochemical properties, concentrations of selected HM and metalloids [arsenic (As), nickel (Ni), lead (Pb), zinc (Zn), cadmium (Cd), and cob…
20219968561	Journal article	Insecticidal effect of olive mill wastewaters on <i xmlns="http://www.w3.org/1999/xhtml">Potosia opaca</i> (Coleoptera: Scarabeidae) larva.			Boutaj, H.; Boutasknit, A.; Anli, M.; Ahmed, M. A.; El-Abbassi, A.; Meddich, A.			Waste and Biomass Valorization		1877-2641	11	7	3397-3405	10.1007/s12649-019-00682-1	Springer		2019	Dordrecht	Netherlands	English		Olive mill wastewaters (OMW) are an environmental problem in olive oil producing countries such as Morocco. OMW are characterized by an acidic pH, a high electrical conductivity, and a composition rich in water, organic matter, dry matter and phenolic compounds. These effluents are usually dumped directly into the ecosystems without any prior treatment. Therefore, to mitigate the effects of OMW o…
20203384138	Journal article	Aetiology of acute diarrhoea and antimicrobial usage among children aged under five years at health centres in Bahir Dar, Ethiopia.			Bayeh Abera; Tadesse Hailu; Laway Beza; Wondemagegn Mulu; Endalew Yizengaw; Mulugeta Kibret			Tropical Doctor		0049-4755	50	3	190-194	10.1177/0049475520912558	Sage Publications Ltd		2020	London	UK	English		The aetiology of diarrhoea with <i xmlns="http://www.w3.org/1999/xhtml">Cryptosporidium</i> species and pathogenic bacteria has not been identified in the Ethiopian primary healthcare system. Thus, antibiotic consumption for unconfirmed pathogenic diarrhoea is not infrequent. A total of 344 children aged &lt;5 years with diarrhoea were included in the present study to determine protozoal or bacte…
20183085662	Journal article	Removal of human astroviruses from hospital wastewater by two biological treatment methods: natural oxidizing lagoons and rotating biodisks.			Ibrahim, C.; Mehri, I.; Hammami, S.; Mejri, S.; Hassen, A.; Pothier, P.			Desalination and Water Treatment		1944-3994	89		287-296		Balaban Publishers - Desalination Publications		2017	Hopkinton	USA	English		Rotating biological disks and natural oxidizing lagoons are processes used to treat wastewater. These procedures were used in the present work and were situated in a pilot wastewater treatment plant situated in the residential area of Tunis City in Tunisia and received hospital wastewater from three nearby different clinics. This wastewater was very rich in various types of pathogens. Consequentl…
20183274985	Journal article	Efficiency of two sewage treatment systems (activated sludge and natural lagoons) for helminth egg removal in Morocco.			Chaoua, S.; Boussaa, S.; Khadra, A.; Boumezzough, A.			Journal of Infection and Public Health		1876-0341	11	2	197-202	10.1016/j.jiph.2017.07.026	Elsevier Ltd		2018	Oxford	UK	English		Morocco is a country known for its vulnerability of water resources because of its arid and semi-arid climate. Thus, recycled wastewater has been suggested for agricultural activities, but contamination of these wastewaters is a major concern. The current study aims to determine the occurrence of helminth eggs in urban wastewater and to evaluate the removal of these pathogens by two sewage treatm…
20203527536	Journal article	Spectrum of enteropathogens in cases of traveler's diarrhea that were detected using the FilmArray GI panel: new epidemiology in Japan.			Kutsuna, S.; Hayakawa, K.; Mezaki, K.; Yamamoto, K.; Ohmagari, N.			Journal of Infection and Chemotherapy		1341-321X	27	1	49-54	10.1016/j.jiac.2020.08.009	Elsevier		2021	Oxford	UK	English		Introduction: Traveler's diarrhea (TD) is the most common illness among people traveling from resource-rich regions to resource-limited regions, although the precise microbial etiology is unclear in many cases. Methods: Stool specimens were prospectively collected from 106 consecutive patients with TD and 16 healthy controls without TD, and were tested using both the FilmArray gastrointestinal pa…
20183124003	Journal article	Isolation of fungi from dung of wild herbivores for application in bioethanol production.			Makhuvele, R.; Ncube, I.; Rensburg, E. L. J. van; Grange, D. C. la			Brazilian Journal of Microbiology		1517-8382	48	4	648-655	10.1016/j.bjm.2016.11.013	Sociedade Brasileira de Microbiologia		2017	São Paulo	Brazil	English		Producing biofuels such as ethanol from non-food plant material has the potential to meet transportation fuel requirements in many African countries without impacting directly on food security. The current shortcomings in biomass processing are inefficient fermentation of plant sugars, such as xylose, especially at high temperatures, lack of fermenting microbes that are able to resist inhibitors …
20203318069	Journal article	Diversity of bacteria and fungi associated with freshwater fishes from Mijawal river, Nasarawa, Nigeria.			Adamu, K. M.; Muhammad, H.; Ahmad, S. U.; Ahmad, M. M.; Yakubu, A. M.			Journal of Applied Sciences and Environmental Management		1119-8362	24	6	1085-1092	10.4314/jasem.v24i6.22	NCRP, Faculty of Science, University of Port Harcourt		2020	Port Harcourt	Nigeria	English		Understudying the presence of bacteria and fungi population on freshwater fishes, provides the knowledge and understanding of their diversity and potential roles they may play in the health of the aquatic and terrestrial ecosystems. The present study was conducted to evaluate the diversity of bacteria and fungi species of identified fish samples from River Mijawal, Nasarawa State. The fishes were…
20193040065	Journal article	Waterborne outbreak of gastroenteritis on the KwaZulu-Natal Coast, South Africa, December 2016/January 2017.			Sekwadi, P. G.; Ravhuhali, K. G.; Mosam, A.; Essel, V.; Ntshoe, G. M.; Shonhiwa, A. M.; McCarthy, K.; Mans, J.; Taylor, M. B.; Page, N. A.; Govender, N.			Epidemiology and Infection		0950-2688	146	10	1318-1325		Cambridge University Press		2018	Cambridge	UK	English		An unexpected increase in gastroenteritis cases was reported by healthcare workers on the KwaZulu-Natal Coast, South Africa, January 2017 with &gt;600 cases seen over a 3-week period. A case-control study was conducted to identify the source and risk factors associated with the outbreak so as to recommend control and prevention measures. Record review identified cases and controls and structured-…
20220039812	Journal article	The sesame (<i xmlns="http://www.w3.org/1999/xhtml">Sesamum indicum L</i>.) value chain and microbiological quality of crude sesame oil, a case study in Western Tigray, Ethiopia.			Gebremeskel, A. F.; Ngoda, P. N.; Kamau-Mbuthia, E. W.; Mahungu, S. M.			Food and Nutrition Sciences		2157-944X	12	12	1306-1325	10.4236/fns.2021.1212096	Scientific Research Publishing		2021	Irvine	USA	English		Crude sesame oil (CSO) is the widely used unrefined edible oil. Storage instability, off-flavour, and discoloration are, however, challenges in the industry. The purpose of this study was to map the sesame value chain, assess the suitability of CSO extraction plant, and analyze the microbial quality of CSO and premises environment. A structured Questionnaire and checklist were used to assess the …
20203516506	Journal article	Influence of hospital wastes on soil ecosystem and its implications for agricultural activities in Nigeria.			Ediene, V. F.; Aki, E. E.; Iren, O. B.; Kingsley, J.			Pakistan Journal of Agricultural Sciences		0552-9034	57	6	1413-1423	10.21162/PAKJAS/20.854	University of Agriculture		2020	Faisalabad	Pakistan	English		The recent proliferation of agricultural activities (farming and grazing of animals) within hospital premises is a major concern, leading our team of researchers to conjecture that such an environment may have adverse effects on plants, animals, and human health. This research sought to assess the microbial and heavy metal status of soils under cultivation within hospitals in Calabar, with a view…
20220418264	Journal article	Microbial community structure and diversity in drinking water supply, distribution systems as well as household point of use sites in Addis Ababa City, Ethiopia.			Bayable Atnafu; Adey Desta; Fasil Assefa			Microbial Ecology		0095-3628	84	1	73-89	10.1007/s00248-021-01819-3	Springer		2021	New York	USA	English		Understanding ecology of microbiomes in drinking water distribution systems is the most important notion in delivering safe drinking water. Drinking water distribution systems harbor various microbiota despite efforts made in improving water infrastructures in the water industry, especially, in developing countries. Intermittent water supply, long time of water storage, low water pressure, and co…
20173082091	Journal article	Comparing sanitation delivery modalities in urban informal settlement schools: a randomized trial in Nairobi, Kenya.			Bohnert, K.; Chard, A. N.; Mwaki, A.; Kirby, A. E.; Muga, R.; Nagel, C. L.; Thomas, E. A.; Freeman, M. C.			International Journal of Environmental Research and Public Health		1660-4601	13	12	1189	10.3390/ijerph13121189	MDPI AG		2016	Basel	Switzerland	English		The provision of safely managed sanitation in informal settlements is a challenge, especially in schools that require durable, clean, sex-segregated facilities for a large number of children. In informal settlements in Nairobi, school sanitation facilities demand considerable capital costs, yet are prone to breakage and often unhygienic. The private sector may be able to provide quality facilitie…
20163367884	Journal article	Impact of seasonal conditions on quality and pathogens content of milk in Friesian cows.			Zeinhom, M. M. A.; Aziz, R. L. A.; Mohammed, A. N.; Bernabucci, U.			Asian-Australasian Journal of Animal Sciences		1011-2367	29	8	1207-1213	10.5713/ajas.16.0143	Asian-Australasian Association of Animal Production Societies		2016	Seoul	Korea Republic	English		Heat stress negatively affects milk quality altering its nutritive value and cheese making properties. This study aimed at assessing the impact of seasonal microclimatic conditions on milk quality of Friesian cows. The study was carried out in a dairy farm from June 2013 to May 2014 at Beni-Suef province, Egypt. Inside the barn daily ambient temperature and relative humidity were recorded and use…
20183237851	Journal article	Coinfection with enteric pathogens in East African children with acute gastroenteritis - associations and interpretations.			Andersson, M.; Kabayiza, J. C.; Elfving, K.; Nilsson, S.; Msellem, M. I.; Mårtensson, A.; Björkman, A.; Bergström, T.; Lindh, M.			American Journal of Tropical Medicine and Hygiene		0002-9637	98	6	1566-1570	10.4269/ajtmh.17-0473	American Society of Tropical Medicine and Hygiene		2018	Deerfield	USA	English		Enteric coinfections among children in low-income countries are very common, but it is not well known if specific pathogen combinations are associated or have clinical importance. In this analysis, feces samples from children in Rwanda and Zanzibar less than 5 years of age, with (<i xmlns="http://www.w3.org/1999/xhtml">N</i>=994) or without (<i xmlns="http://www.w3.org/1999/xhtml">N</i>=324) acut…
20183157828	Journal article	Correlates of multi-drug non-susceptibility in enteric bacteria isolated from Kenyan children with acute diarrhea.			Brander, R. L.; Walson, J. L.; John-Stewart, G. C.; Naulikha, J. M.; Ndonye, J.; Kipkemoi, N.; Rwigi, D.; Singa, B. O.; Pavlinac, P. B.			PLoS Neglected Tropical Diseases		1935-2727	11	10	e0005974	10.1371/journal.pntd.0005974	Public Library of Sciences (PLoS)		2017	San Francisco	USA	English		Background: Reduced antimicrobial susceptibility threatens treatment efficacy in sub-Saharan Africa, where data on the burden and correlates of antibiotic resistance among enteric pathogens are limited. Methods: Fecal samples from children aged 6 mos - 15 yrs presenting with acute diarrhea in western Kenya were cultured for bacterial pathogens. HIV-uninfected children with identified <i xmlns="ht…
20163246671	Journal article	Environmental implications of animal wastes pollution on agricultural soil and water quality.			Akinbile, C. O.; Erazua, A. E.; Babalola, T. E.; Ajibade, F. O.			Soil and Water Research		1801-5395	11	3	172-180	10.17221/29/2015-SWR	Czech Academy of Agricultural Sciences		2016	Prague	Czech Republic	English		An attempt was made to ascertain the environmental effects of animal wastes pollution on agricultural soil and water quality at the oldest teaching and research farm, Federal University of Technology, Akure, Nigeria. Physical, chemical, and bacteriological analyses of water (shallow well) and soil samples were carried out to determine the present quality status. Fifteen soil samples collected at …
20183127850	Journal article	Foodborne pathogens and their risk exposure factors associated with farm vegetables in Rwanda.			Ssemanda, J. N.; Reij, M. W.; Middendorp, G. van; Bouw, E.; Plaats, R. van der; Franz, E.; Muvunyi, C. M.; Bagabe, M. C.; Zwietering, M. H.; Joosten, H.			Food Control		0956-7135	89		86-96	10.1016/j.foodcont.2017.12.034	Elsevier Ltd		2018	Oxford	UK	English		In this study, we tested farm vegetables and agricultural water for the presence of foodborne pathogens, and evaluated farming practices of vegetable farms in Rwanda. Farm vegetable samples were found to be contaminated with foodborne pathogens at considerably high rate (overall 15/99=15%). Specifically, the prevalence of pathogens in farm vegetables varied from 1.0% (1/99) for <i xmlns="http://w…
20193274054	Journal article	Application of common duckweed (<i xmlns="http://www.w3.org/1999/xhtml">Lemna minor</i>) in phytoremediation of chemicals in the environment: state and future perspective.			Ekperusi, A. O.; Sikoki, F. D.; Nwachukwu, E. O.			Chemosphere		0045-6535	223		285-309	10.1016/j.chemosphere.2019.02.025	Elsevier Ltd		2019	Oxford	UK	English		Over the past 50 years, different strategies have been developed for the remediation of polluted air, land and water. Driven by public opinion and regulatory bottlenecks, ecological based strategies are preferable than conventional methods in the treatments of chemical effluents. Ecological systems with the application of microbes, fungi, earthworms, plants, enzymes, electrode and nanoparticles h…
20193132001	Journal article	Risk factors for childhood enteric infection in urban Maputo, Mozambique: a cross-sectional study.			Knee, J.; Sumner, T.; Adriano, Z.; Berendes, D.; Bruijn, E. de; Schmidt, W. P.; Nalá, R.; Cumming, O.; Brown, J.			PLoS Neglected Tropical Diseases		1935-2727	12	11	e0006956		Public Library of Sciences (PLoS)		2018	San Francisco	USA	English		Background: Enteric infections are common where public health infrastructure is lacking. This study assesses risk factors for a range of enteric infections among children living in low-income, unplanned communities of urban Maputo, Mozambique. Methods &amp; findings: We conducted a cross-sectional survey in 17 neighborhoods of Maputo to assess the prevalence of reported diarrheal illness and labo…
20193280655	Journal article	Prevalence and risk factors of intestinal parasites among children under two years of age in a rural area of Rutsiro district, Rwanda - a cross-sectional study.			Butera, E.; Mukabutera, A.; Nsereko, E.; Munyanshongore, C.; Rujeni, N.; Mwikarago, I. E.; Moreland, P. J.; Manasse, M. N.			Pan African Medical Journal		1937-8688	32		11	10.11604/pamj.2019.32.11.15949	African Field Epidemiology Network		2019	Kampala	Uganda	English		Introduction: This study aimed to assess the prevalence and associated risk factors of intestinal parasite infections among children less than two years of age in Rutsiro, Rwanda. Methods: A cross-sectional parasitological survey was conducted in Rutsiro in June 2016. Fresh stool samples were collected from 353 children and examined using microscopy to detect parasite. A questionnaire was adminis…
20203582135	Journal article	Aetiology of acute febrile illness among children attending a tertiary hospital in southern Ethiopia.			Shimelis, T.; Tadesse, B. T.; W/gebriel, F.; Crump, J. A.; Schierhout, G.; Dittrich, S.; Kaldor, J. M.; Nery, S. V.			BMC Infectious Diseases		1471-2334	20	903		10.1186/s12879-020-05635-x	BioMed Central Ltd		2020	London	UK	English		Background: The diagnosis of non-malarial aetiologies, which now represent the majority of febrile illnesses, has remained problematic in settings with limited laboratory capacity. We aimed to describe common aetiologies of acute febrile illness among children in a setting where malaria transmission has declined. Methods: A prospective cross-sectional study was conducted among children aged at le…
20193058032	Journal article	Prevalence and antibiotics susceptibility pattern of <i xmlns="http://www.w3.org/1999/xhtml">Salmonella</i> and <i xmlns="http://www.w3.org/1999/xhtml">Shigella</i> species among diarrheal patients attending Nekemte Referral Hospital, Oromia, Ethiopia.			Alemayehu Terfassa; Mulissa Jida			International Journal of Microbiology		1687-918X	2018		Article ID 9214689	10.1155/2018/9214689	Hindawi		2018	London	UK	English		The main objective of this study was determining the prevalence and antibiotics resistance pattern of <i xmlns="http://www.w3.org/1999/xhtml">Salmonella</i> and <i xmlns="http://www.w3.org/1999/xhtml">Shigella</i> sp. from diarrheal patients attending Nekemte Referral Hospital. A total of 422 patients were included in the study and their sociodemographic and clinical information was collected usi…
20173065265	Journal article	Nanosponge cyclodextrin polyurethanes and their modification with nanomaterials for the removal of pollutants from waste water: a review.			Taka, A. L.; Pillay, K.; Mbianda, X. Y.			Carbohydrate Polymers		0144-8617	159		94-107	10.1016/j.carbpol.2016.12.027	Elsevier Ltd		2017	Oxford	UK	English		Water is a worldwide vital resource for sustaining life and due to the pollution of water by different classes of pollutants (inorganic, organic and pathogens), many ongoing studies in water purification remain a critical issue to governments, scientists and industries. The challenge is to develop a water purification technology which will be effective at removing these contaminants simultaneousl…
20193008999	Journal article	Clinical, environmental, and behavioral characteristics associated with <i xmlns="http://www.w3.org/1999/xhtml">Cryptosporidium</i> infection among children with moderate-to-severe diarrhea in rural western Kenya, 2008-2012: the Global Enteric Multicenter Study (GEMS).			Delahoy, M. J.; Omore, R.; Ayers, T. L.; Schilling, K. A.; Blackstock, A. J.; Ochieng, J. B.; Moke, F.; Jaron, P.; Awuor, A.; Okonji, C.; Juma, J.; Farag, T. H.; Nasrin, D.; Panchalingam, S.; Nataro, J. P.; Kotloff, K. L.; Levine, M. M.; Oundo, J.; Roellig, D. M.; Xiao LiHua; Parsons, M. B.; Laserson, K.; Mintz, E. D.; Breiman, R. F.; O'Reilly, C. E.			PLoS Neglected Tropical Diseases		1935-2727	12	7	e0006640	10.1371/journal.pntd.0006640	Public Library of Sciences (PLoS)		2018	San Francisco	USA	English		Background: <i xmlns="http://www.w3.org/1999/xhtml">Cryptosporidium</i> is a leading cause of moderate-to-severe diarrhea (MSD) in young children in Africa. We examined factors associated with <i xmlns="http://www.w3.org/1999/xhtml">Cryptosporidium</i> infection in MSD cases enrolled at the rural western Kenya Global Enteric Multicenter Study (GEMS) site from 2008-2012. Methodology/Principal find…
20173383973	Journal article	Microbial pathogens associated with acute childhood diarrhoea in Kumasi, Ghana.			Ashie, G. K.; Mutocheluh, M.; Owusu, M.; Kwofie, T. B.; Akonor, S.; Narkwa, P. W.; Nguah, S. B.; Dogbe, J.			BMC Research Notes		1756-0500	10	264	(11 July 2017)	10.1186/s13104-017-2578-9	BioMed Central Ltd		2017	London	UK	English		Background: Diarrhoeal diseases are among the most frequent causes of morbidity and mortality in children worldwide, especially in sub-Saharan Africa. This case-control study was conducted to investigate the bacterial, viral and parasitic pathogens associated with acute diarrhoea among children attending three health facilities in Kumasi, Ghana. Methods: Stool specimens were collected from 240 ch…
20163103002	Journal article	<i xmlns="http://www.w3.org/1999/xhtml">Enterococcus mundtii</i> ST4SA and <i xmlns="http://www.w3.org/1999/xhtml">Lactobacillus plantarum</i> 423 excludes <i xmlns="http://www.w3.org/1999/xhtml">Listeria monocytogenes</i> from the GIT, as shown by bioluminescent studies in mice.			Zyl, W. F. van; Deane, S. M.; Dicks, L. M. T.			Beneficial Microbes		1876-2883	7	2	227-235		Wageningen Academic Publishers		2016	Wageningen	Netherlands	English		<i xmlns="http://www.w3.org/1999/xhtml">Listeria monocytogenes</i> is an opportunistic food-borne pathogen and is life-threatening to individuals with a weakened immune system. The aim of this study was to determine if <i xmlns="http://www.w3.org/1999/xhtml">Lactobacillus plantarum</i> 423 and <i xmlns="http://www.w3.org/1999/xhtml">Enterococcus mundtii</i> ST4SA could prevent colonisation of <i …
20183310747	Journal article	Isolation of bacterial diversity present in medical waste and health care settings in hospitals in Kenya.			Maina, S. M.; Nyerere, A. K.; Ngugi, C. W.			African Journal of Microbiology Research		1996-0808	12	26	606-615	10.5897/ajmr2018.8876	Academic Journals		2018	Lagos	Nigeria	English		Nosocomial infections have impacted great burden in healthcare system and has led to deteriorating health condition and deaths. This study characterizes medically important bacterial diversity, isolated from staff hands, hospital surfaces and wastes in healthcare settings in Kenya during a one year period. Descriptive cross sectional hospital based study design and simple random sampling method w…
20163181265	Journal article	Dairy calf morbidity and mortality and associated risk factors in Sodo town and its suburbs, Wolaita zone, Ethiopia.			Asmare, A. A.; Kiros, W. A.			Slovak Journal of Animal Science		1337-9984	49	1	44-56		Animal Production Research Centre (APRC) Nitra		2016	Lužianky	Slovakia	English		A longitudinal observational study on calf morbidity and mortality in dairy farms in Sodo town and its suburbs was conducted from January 2013 to January 2014 with the aim of investigating dairy calf morbidity and mortality rate, determining potential risk factors associated with calf morbidity and mortality, and isolating some enteropathogens associated with diarrhea. All 30 dairy calves, which …
20183124122	Journal article	Expanding molecular diagnostics of helminthiasis: piloting use of the GPLN platform for surveillance of soil transmitted helminthiasis and schistosomiasis in Ghana.			Cunningham, L. J.; Odoom, J.; Pratt, D.; Boatemaa, L.; Asante-Ntim, N.; Attiku, K.; Banahene, B.; Osei-Atweneboana, M.; Verweij, J. J.; Molyneux, D.; Stothard, R. J.; Adams, E. R.			PLoS Neglected Tropical Diseases		1935-2727	12	1	e0006129	10.1371/journal.pntd.0006129	Public Library of Sciences (PLoS)		2018	San Francisco	USA	English		The efforts to control and eradicate polio as a global health burden have been successful to the point where currently only three countries now report endemic polio, and the number of cases of polio continues to decrease. The success of the polio programme has been dependant on a well-developed network of laboratories termed the global polio laboratory network (GPLN). Here we explore collaborativ…
20183371382	Journal article	Conceptual environmental impact assessment of a novel self-sustained sanitation system incorporating a quantitative microbial risk assessment approach.			Anastasopoulou, A.; Kolios, A.; Somorin, T.; Sowale, A.; Jiang Ying; Fidalgo, B.; Parker, A.; Williams, L.; Collins, M.; McAdam, E.; Tyrrel, S.			Science of the Total Environment		0048-9697	639		657-672	10.1016/j.scitotenv.2018.05.062	Elsevier Ltd		2018	Oxford	UK	English		In many developing countries, including South Africa, water scarcity has resulted in poor sanitation practices. The majority of the sanitation infrastructures in those regions fail to meet basic hygienic standards. This along with the lack of proper sewage/wastewater infrastructure creates significant environmental and public health concerns. A self-sustained, waterless "Nano Membrane Toilet" (NM…
20183330813	Journal article	Profile and antibiotic susceptibility pattern of bacterial pathogens associated with diarrheas in patients presenting at the Kousseri Regional Hospital Annex, Far North, Cameroon.		Profil et antibiosensibilité des bactéries pathogènes associées aux diarrhées chez les patients consultant à l'Hôpital Régional Annexe de Kousseri, Extrême-Nord Cameroun.	Ateudjieu, J.; Bita'a, L. B.; Guenou, E.; Chebe, A. N.; Chukuwchindun, B. A.; Koukoum, A. P. G.; Bisseck, A. C. Z. K.			Pan African Medical Journal		1937-8688	29		170		African Field Epidemiology Network		2018	Kampala	Uganda	French		Introduction: in most of the health facilities in Cameroon, the management of patients with diarrhea is based on presumptive diagnosis due to limited laboratory resources. This study aimed to determine germs profile and their susceptibility to antibiotics usually prescribed against pathogenic bacteria associated with diarrheas at the Kousseri Regional Hospital Annex from July to October 2015. Met…
20163159421	Journal article	Future prospects of biosecurity strategies in Egyptian fish farms.			Eissa, A. E.; Moustafa, M.; Abumhara, A.; Hosni, M.			Journal of Fisheries and Aquatic Science		1816-4927	11	2	100-107	10.3923/jfas.2016.100.107	Academic Journals Inc.		2016	New York	USA	English		Earthen pond rearing system is the most prevalent type of aquaculture facilities in Egypt due to low construction costs. Such facilities are characterized by open nature which allows large numbers of imposing factors to interact with cultured fishes during the production cycle. Aquatic invasive species (i.e., red swamp cray fish: <i xmlns="http://www.w3.org/1999/xhtml">Procambrus clarkii</i>), mi…
20210081484	Journal article	Sensory processing and gastrointestinal manifestations in autism spectrum disorders: no relation to <i xmlns="http://www.w3.org/1999/xhtml">Clostridium difficile</i>.			Khalil, M.; Azouz, H. G.; Ahmed, S. A.; Gad, H. A.; Omar, O. M.			Journal of Molecular Neuroscience		0895-8696	71	1	153-161	10.1007/s12031-020-01636-2	Springer US		2020	Philadelphia	USA	English		The role of the gut microbiota in triggering autism is a rapidly emerging field of research. Gut microbiota have been incriminated because autistic children often have gastrointestinal symptoms. Pathogenic gut bacteria in children with autism spectrum disorders (ASD) have been reported. The present study aimed to assess <i xmlns="http://www.w3.org/1999/xhtml">Clostridium difficile</i> in the stoo…
20173112048	Journal article	Identification and antimicrobial resistance patterns of bacterial enteropathogens from children aged 0-59 months at the University Teaching Hospital, Lusaka, Zambia: a prospective cross sectional study.			Chiyangi, H.; Muma, J. B.; Malama, S.; Manyahi, J.; Abade, A.; Kwenda, G.; Matee, M. I.			BMC Infectious Diseases		1471-2334	17	117	(2 February 2017)	10.1186/s12879-017-2232-0	BioMed Central Ltd		2017	London	UK	English		Background: Bacterial diarrhoeal disease is among the most common causes of mortality and morbidity in children 0-59 months at the University Teaching Hospital in Lusaka, Zambia. However, most cases are treated empirically without the knowledge of aetiological agents or antimicrobial susceptibility patterns. The aim of this study was, therefore, to identify bacterial causes of diarrhoea and deter…
20183380501	Journal article	Rotavirus vaccine response correlates with the infant gut microbiota composition in Pakistan.			Harris, V.; Asad Ali; Fuentes, S.; Korpela, K.; Kazi, M.; Tate, J.; Umesh Parashar; Wiersinga, W. J.; Giaquinto, C.; Weerth, C. de; Vos, W. M. de			Gut Microbes		1949-0976	9	2	93-101	10.1080/19490976.2017.1376162	Taylor & Francis		2018	Abingdon	UK	English		Rotavirus (RV) is the leading cause of diarrhea-related death in children worldwide and ninety-five percent of rotavirus deaths occur in Africa and Asia. Rotavirus vaccines (RVV) can dramatically reduce RV deaths, but have low efficacy in low-income settings where they are most needed. The intestinal microbiome may contribute to this decreased RVV efficacy. This pilot study hypothesizes that infa…
20163311845	Journal article	Molecular epidemiological study of adenovirus infecting western lowland gorillas and humans in and around Moukalaba-Doudou National Park (Gabon).			Nkogue, C. N.; Horie, M.; Fujita, S.; Ogino, M.; Kobayashi, Y.; Mizukami, K.; Masatani, T.; Ezzikouri, S.; Matsuu, A.; Mizutani, T.; Ozawa, M.; Yamato, O.; Ngomanda, A.; Yamagiwa, J.; Tsukiyama-Kohara, K.			Virus Genes		0920-8569	52	5	671-678	10.1007/s11262-016-1360-8	Springer		2016	Dordrecht	Netherlands	English		Adenoviruses are widespread in human population as well as in great apes, although the data about the naturally occurring adenovirus infections remain rare. We conducted the surveillance of adenovirus infection in wild western lowland gorillas in Moukalaba-Doudou National Park (Gabon), in order to investigate naturally occurring adenovirus in target gorillas and tested specifically a possible zoo…
20163352720	Journal article	Use of quantitative molecular diagnostic methods to identify causes of diarrhoea in children: a reanalysis of the GEMS case-control study.			Liu Jie; Platts-Mills, J. A.; Juma, J.; Furqan Kabir; Nkeze, J.; Okoi, C.; Operario, D. J.; Jashim Uddin; Shahnawaz Ahmed; Alonso, P. L.; Antonio, M.; Becker, S. M.; Blackwelder, W. C.; Breiman, R. F.; Faruque, A. S. G.; Fields, B.; Gratz, J.; Rashidul Haque; Anowar Hossain; Hossain, M. J.; Jarju, S.; Farah Qamar; Iqbal, N. T.; Kwambana, B.; Mandomando, I.; McMurry, T. L. (et al)			Lancet (British edition)		0140-6736	388	10051	1291-1301		Elsevier Ltd		2016	Oxford	UK	English		Background: Diarrhoea is the second leading cause of mortality in children worldwide, but establishing the cause can be complicated by diverse diagnostic approaches and varying test characteristics. We used quantitative molecular diagnostic methods to reassess causes of diarrhoea in the Global Enteric Multicenter Study (GEMS). Methods: GEMS was a study of moderate to severe diarrhoea in children …
20163116970	Journal article	Discordances between serology and culture for strongyloides in an Ethiopian adopted child with multiple parasitic infections: a case report.			Soriano-Arandes, A.; Sulleiro, E.; Zarzuela, F.; Ruiz, E.; Clavería, I.; Espasa, M.			Medicine (Baltimore)		0025-7974	95	10	e3040	10.1097/MD.0000000000003040	Lippincott Williams & Wilkins, Inc.		2016	Hagerstown	USA	English		Rationale: infectious diseases screening of international adoptees is complex because of the concurrence of different pathogens in a child at same time. We describe an international adopted child born at Ethiopia infected by 5 different pathogens (<i xmlns="http://www.w3.org/1999/xhtml">Hymenolepis nana</i>, <i xmlns="http://www.w3.org/1999/xhtml">Giardia intestinalis</i>, <i xmlns="http://www.w3…
20193014218	Journal article	Negligible import of enteric pathogens by newly arrived asylum seekers and no impact on incidence of notified <i xmlns="http://www.w3.org/1999/xhtml">Salmonella</i> and <i xmlns="http://www.w3.org/1999/xhtml">Shigella</i> infections and outbreaks in Rhineland-Palatinate, Germany, January 2015 to May 2016.			Ehlkes, L.; George, M.; Knautz, D.; Burckhardt, F.; Jahn, K.; Vogt, M.; Zanger, P.			Eurosurveillance		1025-496X	23	20	463		European Centre for Disease Prevention and Control		2018	Stockholm	Sweden	English		Introduction: The 2015 refugee crisis raised concerns about an import of infectious diseases affecting the German population. Aims: To evaluate public and individual health benefits of stool screening, and explore whether importation of enteric pathogens by newly arrived asylum seekers impacts on the host population. Methods: We used data from mandatory stool screening to determine the overall, a…
20203482811	Compendium Datasheet	Gliricidia sepium (gliricidia).			Rojas-Sandoval, J.			Invasive Species Compendium		2707-0735		25380		10.1079/ISC.25380.20203482811	CABI		2017	Wallingford	UK	English		<i xmlns="http://www.w3.org/1999/xhtml">G. sepium</i> is an adaptable, fast growing, precociously seeding tree, with the ability to disperse seeds up to 40 m from the parent tree from exploding pods. This species has been widely introduced across tropical and subtropical regions to be used for fuel wood, animal feed, green manure, shade, poles, living fences, erosion control, soil improver, and a…
20173009832	Journal article	<i xmlns="http://www.w3.org/1999/xhtml">Vibrio cholerae</i>: a historical perspective and current trend.			Oladokun, M. O.; Okoh, I. A.			Asian Pacific Journal of Tropical Disease		2222-1808	6	11	895-908	10.1016/S2222-1808(16)61154-4	Elsevier (Singapore) Pte Ltd.		2016		Singapore	English		<i xmlns="http://www.w3.org/1999/xhtml">Vibrio cholerae</i> (<i xmlns="http://www.w3.org/1999/xhtml">V. cholerae</i>) is a Gram-negative, curved, rod-shaped bacteria with two of its strains (<i xmlns="http://www.w3.org/1999/xhtml">V. cholerae</i> O1 and <i xmlns="http://www.w3.org/1999/xhtml">V. cholerae</i> O139) known to cause cholera, a deadly diarrheal disease that has repeatedly plagued the …
20173294503	Journal article	Gastrointestinal parasite infections and self-medication in wild chimpanzees surviving in degraded forest fragments within an agricultural landscape mosaic in Uganda.			McLennan, M. R.; Hasegawa, H.; Bardi, M.; Huffman, M. A.			PLoS ONE		1932-6203	12	7	e0180431	10.1371/journal.pone.0180431	Public Library of Sciences (PLoS)		2017	San Francisco	USA	English		Monitoring health in wild great apes is integral to their conservation and is especially important where they share habitats with humans, given the potential for zoonotic pathogen exchange. We studied the intestinal parasites of wild chimpanzees (<i xmlns="http://www.w3.org/1999/xhtml">Pan troglodytes schweinfurthii</i>) inhabiting degraded forest fragments amid farmland and villages in Bulindi, …
20183330715	Journal article	Enteric pathogens and associated risk factors among under-five children with and without diarrhea in Wegera District, Northwestern Ethiopia.			Hailemariam Feleke; Girmay Medhin; Almaz Abebe; Birhan Beyene; Helmut Kloos; Daniel Asrat			Pan African Medical Journal		1937-8688	29		72		African Field Epidemiology Network		2018	Kampala	Uganda	English		Introduction: childhood diarrhea is highly prevalent in slums in developing countries, but it remains understudied. The objectives of this study were to explore the prevalence of <i xmlns="http://www.w3.org/1999/xhtml">Giardia</i>, rotavirus and bacterial enteropathogens among diarrheic and non-diarrheic children and investigate socio-environmental determinants of diarrhea in two Ethiopian towns.…
20163211395	Journal article	Metagenomic diagnostics for the simultaneous detection of multiple pathogens in human stool specimens from Côte d'Ivoire: a proof-of-concept study.			Schneeberger, P. H. H.; Becker, S. L.; Pothier, J. F.; Duffy, B.; N'Goran, E. K.; Beuret, C.; Frey, J. E.; Utzinger, J.			Infection, Genetics and Evolution		1567-1348	40		389-397	10.1016/j.meegid.2015.08.044	Elsevier B.V.		2016	Amsterdam	Netherlands	English		Background: The intestinal microbiome is a complex community and its role in influencing human health is poorly understood. While conventional microbiology commonly attributes digestive disorders to a single microorganism, a metagenomic approach can detect multiple pathogens simultaneously and might elucidate the role of microbial communities in the pathogenesis of intestinal diseases. We present…
20173077217	Journal article	Efficacy of lytic <i xmlns="http://www.w3.org/1999/xhtml">Staphylococcus aureus</i> bacteriophage against multidrug-resistant <i xmlns="http://www.w3.org/1999/xhtml">Staphylococcus aureus</i> in mice.			Oduor, J. M. O.; Onkoba, N.; Maloba, F.; Arodi, W. O.; Nyachieo, A.			Journal of Infection in Developing Countries		2036-6590	10	11	1208-1213		Open Learning on Enteric Pathogens (OLOEP)		2016	Sassari	Italy	English		Introduction: The use of bacteriophages as an alternative treatment method against multidrug-resistant bacteria has not been explored in Kenya. This study sought to determine the efficacy of environmentally obtained lytic bacteriophage against multidrug-resistant <i xmlns="http://www.w3.org/1999/xhtml">Staphylococcus aureus</i> (MDRSA) bacterium in mice. Methodology: <i xmlns="http://www.w3.org/1…
20163395119	Journal article	Norovirus prevalence and estimated viral load in symptomatic and asymptomatic children from rural communities of Vhembe district, South Africa.			Kabue, J. P.; Meader, E.; Hunter, P. R.; Potgieter, N.			Journal of Clinical Virology		1386-6532	84		2023-12-18	10.1016/j.jcv.2016.09.005	Elsevier Ltd		2016	Oxford	UK	English		Background: Human Norovirus (NoV) is recognized as a major etiological agent of sporadic acute gastroenteritis worldwide. Objectives This study describes the clinical features associated with Human NoV occurrence in children and determines the prevalence and estimated viral burden of NoV in symptomatic and asymptomatic children in rural South Africa. Study design: Between July 2014 and April 2015…
20163397720	Journal article; Conference paper	Impacts of population growth, urbanisation and sanitation changes on global human <i xmlns="http://www.w3.org/1999/xhtml">Cryptosporidium</i> emissions to surface water.			Hofstra, N.; Vermeulen, L. C.	Medema, G.; Loret, J. F.; Hartemann, P.		International Journal of Hygiene and Environmental Health		1438-4639	219	7	599-605	10.1016/j.ijheh.2016.06.005	Elsevier GmbH		2016	München	Germany	English		<i xmlns="http://www.w3.org/1999/xhtml">Cryptosporidium</i> is a pathogenic protozoan parasite and is a leading cause of diarrhoea worldwide. The concentration of <i xmlns="http://www.w3.org/1999/xhtml">Cryptosporidium</i> in the surface water is a determinant for probability of exposure and the risk of disease. Surface water concentrations are expected to change with population growth, urbanisat…
20173286605	Journal article	Bacterial analysis of selected drinking water sources in Mbarara Municipality, Uganda.			Lukubye, B.; Andama, M.			Journal of Water Resource and Protection		1945-3094	9	8	999-1013	10.4236/jwarp.2017.98066	Scientific Research Publishing		2017	Irvine	USA	English		Surveillance of water quality to ensure microbiological safety is a vital public health function to prevent water borne diseases. Bacterial total coliform and <i xmlns="http://www.w3.org/1999/xhtml">Escherichia coli</i> (<i xmlns="http://www.w3.org/1999/xhtml">E. coli</i>) examination provide indication of the hygienic condition of drinking water and are major tools in the assessment of the healt…
20173283533	Journal article	Organic farming provides improved management of plant parasitic nematodes in maize and bean cropping systems.			Atandi, J. G.; Haukeland, S.; Kariuki, G. M.; Coyne, D. L.; Karanja, E. N.; Musyoka, M. W.; Fiaboe, K. K. M.; Bautze, D.; Adamtey, N.			Agriculture, Ecosystems &amp; Environment		0167-8809	247		265-272	10.1016/j.agee.2017.07.002	Elsevier		2017	Amsterdam	Netherlands	English		Intensification of agriculture, combined with poor agronomic practices have increased the incidence of plant parasitic nematodes (PPN) and other soil pathogens in East Africa, which consequently affects crop productivity in small holder farms. The objective of the study was to assess the effectiveness of farming systems in management of PPN and to recommend the best practice to farmers. Therefore…
20173023765	Journal article	Flow of pollutants linked to anthropic activities, risks on worldwide surface water and food chain resource: literature review.		Flux des polluants liés aux activités anthropiques, risques sur les ressources en eau de surface et la chaine trophique à travers le monde: synthèse bibliographique.	Adjagodo, A.; Tchibozo, M. A. D.; Kelome, N. C.; Lawani, R.			International Journal of Biological and Chemical Sciences		1991-8631	10	3	1459-1472	10.4314/ijbcs.v10i3.43	International Formulae Group (IFG)		2016	Dschang	Cameroon	French		This bibliographical synthesis analyses the various anthropogenic activities and their impacts on the quality of surface waters and the food chain. It was done from the literature search. Anthropogenic activities interfere on surface waters by creating environmental and health problems. Domestic, agricultural, industrial, hospital, artisanal fishing and tourism activities are most incriminated. P…
20163382447	Journal article	Detection of viruses using discarded plants from wild mountain gorillas and golden monkeys.			Evans, T. S.; Gilardi, K. V. K.; Barry, P. A.; Ssebide, B. J.; Kinani, J. F.; Nizeyimana, F.; Noheri, J. B.; Byarugaba, D. K.; Mudakikwa, A.; Cranfield, M. R.; Mazet, J. A. K.; Johnson, C. K.			American Journal of Primatology		0275-2565	78	11	1222-1234	10.1002/ajp.22576	Wiley-Blackwell		2016	Hoboken	USA	English		Infectious diseases pose one of the most significant threats to the survival of great apes in the wild. The critically endangered mountain gorilla (<i xmlns="http://www.w3.org/1999/xhtml">Gorilla beringei beringei</i>) is at high risk for contracting human pathogens because approximately 60% of the population is habituated to humans to support a thriving ecotourism program. Disease surveillance f…
20163094228	Journal article	<i xmlns="http://www.w3.org/1999/xhtml">Salmonella</i> serotype Typhi, <i xmlns="http://www.w3.org/1999/xhtml">Shigella</i>, and intestinal parasites among food handlers at Bahir Dar University, Ethiopia.			Bayeh Abera; Gashaw Yitayew; Hiwot Amare			Journal of Infection in Developing Countries		2036-6590	10	2	121-126		Open Learning on Enteric Pathogens (OLOEP)		2016	Sassari	Italy	English		Introduction:Food handlers play a major role in the transmission of <i xmlns="http://www.w3.org/1999/xhtml">Salmonella</i> serotype Typhi (<i xmlns="http://www.w3.org/1999/xhtml">S.</i> Typhi), <i xmlns="http://www.w3.org/1999/xhtml">Shigella</i>, and intestinal parasites. This study was conducted to determine the prevalence of <i xmlns="http://www.w3.org/1999/xhtml">S.</i> Typhi, <i xmlns="http:…
20163093802	Journal article	Environmental contamination by <i xmlns="http://www.w3.org/1999/xhtml">Echinococcus granulosus</i> sensu lato eggs in relation to slaughterhouses in urban and rural areas in Tunisia.			Chaâbane-Banaoues, R.; Oudni-M'rad, M.; M'rad, S.; Mezhoud, H.; Babba, H.			Korean Journal of Parasitology		0023-4001	54	1	113-118	10.3347/kjp.2016.54.1.113	Korean Society for Parasitology and Tropical Medicine		2016	Seoul	Korea Republic	English		Hydatidosis has become a real concern for health care institutions and animal rearers in Tunisia. The Tunisian endemicity is aggravated by the growing number of dogs and the difficulty of getting rid of contaminated viscera because of the lack of equipment in most slaughterhouses. Therefore, microscopic and molecular tools were applied to evaluate the role of slaughterhouses in canine infection a…
20163060029	Journal article	Impacts of climate and management variables on the contamination of preharvest leafy greens with <i xmlns="http://www.w3.org/1999/xhtml">Escherichia coli</i>.			Liu Cheng; Hofstra, N.; Franz, E.			Journal of Food Protection		0362-028X	79	1	17-29		International Association for Food Protection		2016	Des Moines	USA	English		The observed seasonality of foodborne disease suggests that climatic conditions play a role and that changes in the climate may affect the presence of pathogens. However, it is hard to determine whether this effect is direct or whether it works indirectly through other factors, such as farm management. This study aimed to identify the climate and management variables that are associated with the …
20173279441	Journal article	Medications for the prevention and treatment of travellers' diarrhea.			Taylor, D. N.; Hamer, D. H.; Shlim, D. R.			Journal of Travel Medicine		1195-1982	24	Suppl. 1	S17-S22		Oxford University Press		2017	Cary	USA	English		Background. Travellers' diarrhea (TD) remains one of the most common illnesses encountered by travellers to less developed areas of the world. Because bacterial pathogens such as enterotoxigenic <i xmlns="http://www.w3.org/1999/xhtml">Escherichia coli</i> (ETEC), enteroaggregative <i xmlns="http://www.w3.org/1999/xhtml">E. coli</i>, <i xmlns="http://www.w3.org/1999/xhtml">Campylobacter</i> spp. a…
20163268389	Journal article	Estimation of <i xmlns="http://www.w3.org/1999/xhtml">Ascaris lumbricoides</i> egg inactivation by free ammonia treatment of ash-amended UDDT vault products using stored urine in Uganda.			Trimmer, J. T.; Nakyanjo, N.; Ssekubugu, R.; Sklar, M.; Mihelcic, J. R.; Ergas, S. J.			Journal of Water, Sanitation and Hygiene for Development		2043-9083	6	2	259-268	10.2166/washdev.2016.111	IWA Publishing		2016	London	UK	English		Urine-diverting dry toilets (UDDTs) are designed to recover nutrients and organic matter from human excreta for use as agricultural amendments, and have been promoted in many developing countries, including Uganda. Wider UDDT implementation could help address problems in areas where water scarcity limits sanitation coverage and/or declining soil fertility jeopardizes growing populations' nutritio…
20183061117	Journal article	Typhoid perforation in children: an unrelenting plague in developing countries.			Usang, U. E.; Inyang, A. W.; Nwachukwku, I. E.; Emehute, J. D. C.			Journal of Infection in Developing Countries		2036-6590	11	10	747-752	10.3855/jidc.9304	Open Learning on Enteric Pathogens (OLOEP)		2017	Sassari	Italy	English		Introduction: Despite global scientific development, typhoid fever and subsequent typhoid perforation have continued to be common in developing countries. The aim of this study was to re-evaluate the pattern of presentation and management outcomes as well as morbidity and mortality of typhoid perforation among children. Methodology: Children aged 15 years and under with clinical diagnosis of typh…
20173229592	Journal article	Prevalence of tinea capitis among school children in Nok community of Kaduna State, Nigeria.			Dogo, J.; Afegbua, S. L.; Dung, E. C.			Journal of Pathogens		2090-3057	2016		Article ID 9601717	10.1155/2016/9601717	Hindawi		2016	London	UK	English		In recent years, the prevalence of tinea capitis, an infection of the scalp by dermatophytes, has increased in children worldwide. This cross-sectional study was carried out to determine the prevalence and risk factor of tinea capitis among school children in Nok community of Kaduna State, Nigeria. A total of 100 children were screened and 45% were diagnosed to have tinea capitis after fungal cul…
20203482881	Compendium Datasheet	Lagerstroemia speciosa (Pride of India).			Rojas-Sandoval, J.			Invasive Species Compendium		2707-0735		29704		10.1079/ISC.29704.20203482881	CABI		2017	Wallingford	UK	English		<i xmlns="http://www.w3.org/1999/xhtml">L. speciosa</i> is a tree species widely commercial for ornamental purposes and as roadside trees. This species is very appreciated in the horticulture market for its large, showy, bright pink to lavender flowers (Gilman and Watson, 1993; Randall, 2012, USDA-ARS, 2017). It is often planted in gardens, yards and parks, around parking lots, and along highways…
20173093430	Journal article	Evaluation of virulence factors <i xmlns="http://www.w3.org/1999/xhtml">in vitro</i>, resistance to osmotic stress and antifungal susceptibility of <i xmlns="http://www.w3.org/1999/xhtml">Candida tropicalis</i> isolated from the coastal environment of Northeast Brazil.			Zuza-Alves, D. L.; Medeiros, S. S. T. Q. de; Souza, L. B. F. C. de; Silva-Rocha, W. P.; Francisco, E. C.; Araújo, M. C. B. de; Lima Neto, R. G.; Neves, R. P.; Melo, A. S. de A.; Chaves, G. M.			Frontiers in Microbiology		1664-302X	7	November	1783		Frontiers Media S.A.		2016	Lausanne	Switzerland	English		Several studies have been developed regarding human health risks associated with the recreational use of beaches contaminated with domestic sewage. These wastes contain various micro-organisms, including <i xmlns="http://www.w3.org/1999/xhtml">Candida tropicalis</i>. In this context, the objective of this study was to characterize <i xmlns="http://www.w3.org/1999/xhtml">C. tropicalis</i> isolates…
20183260259	Journal article	Chronic sequelae and severe complications of norovirus infection: a systematic review of literature.			Petrignani, M.; Verhoef, L.; Graaf, M. de; Richardus, J. H.; Koopmans, M.			Journal of Clinical Virology		1386-6532	105		2023-01-10	10.1016/j.jcv.2018.05.004	Elsevier Ltd		2018	Oxford	UK	English		Norovirus causes an estimated 18% of all cases of acute gastroenteritis worldwide and is found to be associated with mortality. To create a first overview of severe complications and chronic sequelae of norovirus infections, a systematic review of literature was performed. Of 3928 individual hits, 176 publications remained for data extraction. Study periods varied between 1974 and 2017, though st…

## Sheet: PubMEd_13102
PMID	Title	Authors	Citation	First Author	Journal/Book	Publication Year	Create Date	PMCID	NIHMS ID	DOI
32467581	Whipworm and roundworm infections	Else KJ, Keiser J, Holland CV, Grencis RK, Sattelle DB, Fujiwara RT, Bueno LL, Asaolu SO, Sowemimo OA, Cooper PJ.	Nat Rev Dis Primers. 2020 May 28;6(1):44. doi: 10.1038/s41572-020-0171-3.	Else KJ	Nat Rev Dis Primers	2020	2020-05-30			10.1038/s41572-020-0171-3
34325466	Novel bile acid biosynthetic pathways are enriched in the microbiome of centenarians	Sato Y, Atarashi K, Plichta DR, Arai Y, Sasajima S, Kearney SM, Suda W, Takeshita K, Sasaki T, Okamoto S, Skelly AN, Okamura Y, Vlamakis H, Li Y, Tanoue T, Takei H, Nittono H, Narushima S, Irie J, Itoh H, Moriya K, Sugiura Y, Suematsu M, Moritoki N, Shibata S, Littman DR, Fischbach MA, Uwamino Y, Inoue T, Honda A, Hattori M, Murai T, Xavier RJ, Hirose N, Honda K.	Nature. 2021 Nov;599(7885):458-464. doi: 10.1038/s41586-021-03832-5. Epub 2021 Jul 29.	Sato Y	Nature	2021	2021-07-29			10.1038/s41586-021-03832-5
33190901	Plastic biodegradation: Frontline microbes and their enzymes	Amobonye A, Bhagwat P, Singh S, Pillai S.	Sci Total Environ. 2021 Mar 10;759:143536. doi: 10.1016/j.scitotenv.2020.143536. Epub 2020 Nov 6.	Amobonye A	Sci Total Environ	2021	2020-11-16			10.1016/j.scitotenv.2020.143536
27238006	Diagnosis, Treatment and Management of Haemonchus contortus in Small Ruminants	Besier RB, Kahn LP, Sargison ND, Van Wyk JA.	Adv Parasitol. 2016;93:181-238. doi: 10.1016/bs.apar.2016.02.024. Epub 2016 May 10.	Besier RB	Adv Parasitol	2016	2016-05-31			10.1016/bs.apar.2016.02.024
29601469	Antibiotic Use in Agriculture and Its Consequential Resistance in Environmental Sources: Potential Public Health Implications	Manyi-Loh C, Mamphweli S, Meyer E, Okoh A.	Molecules. 2018 Mar 30;23(4):795. doi: 10.3390/molecules23040795.	Manyi-Loh C	Molecules	2018	2018-03-31	PMC6017557		10.3390/molecules23040795
33766942	Diversity and functional landscapes in the microbiota of animals in the wild	Levin D, Raab N, Pinto Y, Rothschild D, Zanir G, Godneva A, Mellul N, Futorian D, Gal D, Leviatan S, Zeevi D, Bachelet I, Segal E.	Science. 2021 Apr 16;372(6539):eabb5352. doi: 10.1126/science.abb5352. Epub 2021 Mar 25.	Levin D	Science	2021	2021-03-26			10.1126/science.abb5352
32466801	Alterations of gut microbiome accelerate multiple myeloma progression by increasing the relative abundances of nitrogen-recycling bacteria	Jian X, Zhu Y, Ouyang J, Wang Y, Lei Q, Xia J, Guan Y, Zhang J, Guo J, He Y, Wang J, Li J, Lin J, Su M, Li G, Wu M, Qiu L, Xiang J, Xie L, Jia W, Zhou W.	Microbiome. 2020 May 28;8(1):74. doi: 10.1186/s40168-020-00854-5.	Jian X	Microbiome	2020	2020-05-30	PMC7257554		10.1186/s40168-020-00854-5
31710971	Prevalence of Campylobacter and Salmonella in African food animals and meat: A systematic review and meta-analysis	Thomas KM, de Glanville WA, Barker GC, Benschop J, Buza JJ, Cleaveland S, Davis MA, French NP, Mmbaga BT, Prinsen G, Swai ES, Zadoks RN, Crump JA.	Int J Food Microbiol. 2020 Feb 16;315:108382. doi: 10.1016/j.ijfoodmicro.2019.108382. Epub 2019 Oct 31.	Thomas KM	Int J Food Microbiol	2020	2019-11-12	PMC6985902		10.1016/j.ijfoodmicro.2019.108382
28799899	The Gut Microbiota, Food Science, and Human Nutrition: A Timely Marriage	Barratt MJ, Lebrilla C, Shapiro HY, Gordon JI.	Cell Host Microbe. 2017 Aug 9;22(2):134-141. doi: 10.1016/j.chom.2017.07.006.	Barratt MJ	Cell Host Microbe	2017	2017-08-12	PMC5915309	NIHMS958107	10.1016/j.chom.2017.07.006
27571092	An Overview of the Control of Bacterial Pathogens in Cattle Manure	Manyi-Loh CE, Mamphweli SN, Meyer EL, Makaka G, Simon M, Okoh AI.	Int J Environ Res Public Health. 2016 Aug 25;13(9):843. doi: 10.3390/ijerph13090843.	Manyi-Loh CE	Int J Environ Res Public Health	2016	2016-08-30	PMC5036676		10.3390/ijerph13090843
27454254	Abstracts from the 3rd International Genomic Medicine Conference (3rd IGMC 2015) : Jeddah, Kingdom of Saudi Arabia. 30 November - 3 December 2015	Shay JW, Homma N, Zhou R, Naseer MI, Chaudhary AG, Al-Qahtani M, Hirokawa N, Goudarzi M, Fornace AJ Jr, Baeesa S, Hussain D, Bangash M, Alghamdi F, Schulten HJ, Carracedo A, Khan I, Qashqari H, Madkhali N, Saka M, Saini KS, Jamal A, Al-Maghrabi J, Abuzenadah A, Chaudhary A, Al Qahtani M, Damanhouri G, Alkhatabi H, Goodeve A, Crookes L, Niksic N, Beauchamp N, Abuzenadah AM, Vaught J, Budowle B, As…	BMC Genomics. 2016 Jul 20;17 Suppl 6(Suppl 6):487. doi: 10.1186/s12864-016-2858-0.	Shay JW	BMC Genomics	2016	2016-07-26	PMC4959372		10.1186/s12864-016-2858-0
34848778	The meta-gut: community coalescence of animal gut and environmental microbiomes	Dutton CL, Subalusky AL, Sanchez A, Estrela S, Lu N, Hamilton SK, Njoroge L, Rosi EJ, Post DM.	Sci Rep. 2021 Nov 30;11(1):23117. doi: 10.1038/s41598-021-02349-1.	Dutton CL	Sci Rep	2021	2021-12-01	PMC8633035		10.1038/s41598-021-02349-1
33175698	Benefits of fecal microbiota transplantation: A comprehensive review	Ademe M.	J Infect Dev Ctries. 2020 Oct 31;14(10):1074-1080. doi: 10.3855/jidc.12780.	Ademe M	J Infect Dev Ctries	2020	2020-11-11			10.3855/jidc.12780
29729998	Pathogens transmitted in animal feces in low- and middle-income countries	Delahoy MJ, Wodnik B, McAliley L, Penakalapati G, Swarthout J, Freeman MC, Levy K.	Int J Hyg Environ Health. 2018 May;221(4):661-676. doi: 10.1016/j.ijheh.2018.03.005. Epub 2018 Mar 15.	Delahoy MJ	Int J Hyg Environ Health	2018	2018-05-07	PMC6013280		10.1016/j.ijheh.2018.03.005
31989644	Mycobacterium tuberculosis, antimicrobials, immunity, and lung-gut microbiota crosstalk: current updates and emerging advances	Osei Sekyere J, Maningi NE, Fourie PB.	Ann N Y Acad Sci. 2020 May;1467(1):21-47. doi: 10.1111/nyas.14300. Epub 2020 Jan 28.	Osei Sekyere J	Ann N Y Acad Sci	2020	2020-01-29			10.1111/nyas.14300
34236178	Impact of an Urban Sanitation Intervention on Enteric Pathogen Detection in Soils	Capone D, Berendes D, Cumming O, Holcomb D, Knee J, Konstantinidis KT, Levy K, Nalá R, Risk BB, Stewart J, Brown J.	Environ Sci Technol. 2021 Jul 20;55(14):9989-10000. doi: 10.1021/acs.est.1c02168. Epub 2021 Jul 8.	Capone D	Environ Sci Technol	2021	2021-07-08	PMC8327413	NIHMS1722380	10.1021/acs.est.1c02168
27092310	Epidemiology of Plasmodium and Helminth Coinfection and Possible Reasons for Heterogeneity	Degarege A, Erko B.	Biomed Res Int. 2016;2016:3083568. doi: 10.1155/2016/3083568. Epub 2016 Mar 22.	Degarege A	Biomed Res Int	2016	2016-04-20	PMC4820611		10.1155/2016/3083568
33738303	Knowledge of Hazards Associated With Urban Livestock Farming in Southeast Nigeria	Asadu AN, Chah JM, Attamah CO, Igbokwe EM.	Front Vet Sci. 2021 Mar 2;8:600299. doi: 10.3389/fvets.2021.600299. eCollection 2021.	Asadu AN	Front Vet Sci	2021	2021-03-19	PMC7960653		10.3389/fvets.2021.600299
34607682	Use of Antibiotics in Equines and Their Effect on Metabolic Health and Cecal Microflora Activities	Jiménez BLM, Elghandour MMMY, Adegbeye MJ, Tirado González DN, Tirado Estrada G, Salem AZM, Pacheco EBF, Pliego AB.	J Equine Vet Sci. 2021 Oct;105:103717. doi: 10.1016/j.jevs.2021.103717. Epub 2021 Jul 17.	Jiménez BLM	J Equine Vet Sci	2021	2021-10-05			10.1016/j.jevs.2021.103717
27885969	36th International Symposium on Intensive Care and Emergency Medicine : Brussels, Belgium. 15-18 March 2016	Bateman RM, Sharpe MD, Jagger JE, Ellis CG, Solé-Violán J, López-Rodríguez M, Herrera-Ramos E, Ruíz-Hernández J, Borderías L, Horcajada J, González-Quevedo N, Rajas O, Briones M, Rodríguez de Castro F, Rodríguez Gallego C, Esen F, Orhun G, Ergin Ozcan P, Senturk E, Ugur Yilmaz C, Orhan N, Arican N, Kaya M, Kucukerden M, Giris M, Akcan U, Bilgic Gazioglu S, Tuzun E, Riff R, Naamani O, Douvdevani A…	Crit Care. 2016 Apr 20;20(Suppl 2):94. doi: 10.1186/s13054-016-1208-6.	Bateman RM	Crit Care	2016	2016-11-26	PMC5493079		10.1186/s13054-016-1208-6
32966297	Prevalence and risk factors of Salmonella in commercial poultry farms in Nigeria	Jibril AH, Okeke IN, Dalsgaard A, Kudirkiene E, Akinlabi OC, Bello MB, Olsen JE.	PLoS One. 2020 Sep 23;15(9):e0238190. doi: 10.1371/journal.pone.0238190. eCollection 2020.	Jibril AH	PLoS One	2020	2020-09-23	PMC7510976		10.1371/journal.pone.0238190
29458421	Epidemiology of canine gastrointestinal helminths in sub-Saharan Africa	Chidumayo NN.	Parasit Vectors. 2018 Feb 20;11(1):100. doi: 10.1186/s13071-018-2688-9.	Chidumayo NN	Parasit Vectors	2018	2018-02-21	PMC5819185		10.1186/s13071-018-2688-9
33628281	Bacteriological and Physicochemical Quality of Drinking Water in Wegeda Town, Northwest Ethiopia	Sitotaw B, Melkie E, Temesgen D.	J Environ Public Health. 2021 Feb 8;2021:6646269. doi: 10.1155/2021/6646269. eCollection 2021.	Sitotaw B	J Environ Public Health	2021	2021-02-25	PMC7884162		10.1155/2021/6646269
33156472	Biocontrol and plant growth-promoting potentiality of bacteria isolated from compost extract	Zouari I, Masmoudi F, Medhioub K, Tounsi S, Trigui M.	Antonie Van Leeuwenhoek. 2020 Dec;113(12):2107-2122. doi: 10.1007/s10482-020-01481-8. Epub 2020 Nov 6.	Zouari I	Antonie Van Leeuwenhoek	2020	2020-11-06			10.1007/s10482-020-01481-8
34449734	Assessment of the Biosafety and Biosecurity in the Reference Veterinary Laboratory of Parakou in Benin	Sodjinou VD, Ayelo PA, Achade AGA, Affolabi D, Ouendo DE.	Trop Med Infect Dis. 2021 Aug 4;6(3):146. doi: 10.3390/tropicalmed6030146.	Sodjinou VD	Trop Med Infect Dis	2021	2021-08-27	PMC8396302		10.3390/tropicalmed6030146
31898030	The prebiotic potential of brewers' spent grain on livestock's health: a review	Lao EJ, Dimoso N, Raymond J, Mbega ER.	Trop Anim Health Prod. 2020 Mar;52(2):461-472. doi: 10.1007/s11250-019-02120-9. Epub 2020 Jan 3.	Lao EJ	Trop Anim Health Prod	2020	2020-01-04			10.1007/s11250-019-02120-9
35128903	[Progress of researches on the diagnostic techniques for schistosomiasis]	Song LG, Wu ZD.	Zhongguo Xue Xi Chong Bing Fang Zhi Za Zhi. 2021 Oct 11;33(6):660-663. doi: 10.16250/j.32.1374.2021060.	Song LG	Zhongguo Xue Xi Chong Bing Fang Zhi Za Zhi	2021	2022-02-07			10.16250/j.32.1374.2021060
33501612	Occurrence of Human Enteric Viruses in Water Sources and Shellfish: A Focus on Africa	Upfold NS, Luke GA, Knox C.	Food Environ Virol. 2021 Mar;13(1):1-31. doi: 10.1007/s12560-020-09456-8. Epub 2021 Jan 27.	Upfold NS	Food Environ Virol	2021	2021-01-27	PMC7837882		10.1007/s12560-020-09456-8
31203981	Nanoparticles in Equine Nutrition: Mechanism of Action and Application as Feed Additives	Adegbeye MJ, Elghandour MMMY, Barbabosa-Pliego A, Monroy JC, Mellado M, Ravi Kanth Reddy P, Salem AZM.	J Equine Vet Sci. 2019 Jul;78:29-37. doi: 10.1016/j.jevs.2019.04.001. Epub 2019 Apr 5.	Adegbeye MJ	J Equine Vet Sci	2019	2019-06-18			10.1016/j.jevs.2019.04.001
33657123	Intestinal protozoan infections shape fecal bacterial microbiota in children from Guinea-Bissau	von Huth S, Thingholm LB, Kofoed PE, Bang C, Rühlemann MC, Franke A, Holmskov U.	PLoS Negl Trop Dis. 2021 Mar 3;15(3):e0009232. doi: 10.1371/journal.pntd.0009232. eCollection 2021 Mar.	von Huth S	PLoS Negl Trop Dis	2021	2021-03-03	PMC7959362		10.1371/journal.pntd.0009232
33657147	Wastewater treatment works change the intestinal microbiomes of insectivorous bats	Mehl C, Schoeman MC, Sanko TJ, Bezuidenhout C, Mienie CMS, Preiser W, Vosloo D.	PLoS One. 2021 Mar 3;16(3):e0247475. doi: 10.1371/journal.pone.0247475. eCollection 2021.	Mehl C	PLoS One	2021	2021-03-03	PMC7928523		10.1371/journal.pone.0247475
34416911	Access, use and disposal of antimicrobials among humans and animals in Wakiso district, Uganda: a qualitative study	Musoke D, Namata C, Lubega GB, Kitutu FE, Mugisha L, Amir S, Brandish C, Gonza J, Ikhile D, Niyongabo F, Ng BY, O'Driscoll J, Russell-Hobbs K, Winter J, Gibson L.	J Pharm Policy Pract. 2021 Aug 20;14(1):69. doi: 10.1186/s40545-021-00361-4.	Musoke D	J Pharm Policy Pract	2021	2021-08-21	PMC8379804		10.1186/s40545-021-00361-4
31547196	How Safe is Chicken Litter for Land Application as an Organic Fertilizer? A Review	Kyakuwaire M, Olupot G, Amoding A, Nkedi-Kizza P, Basamba TA.	Int J Environ Res Public Health. 2019 Sep 20;16(19):3521. doi: 10.3390/ijerph16193521.	Kyakuwaire M	Int J Environ Res Public Health	2019	2019-09-25	PMC6801513		10.3390/ijerph16193521
33651818	Impact of sampling depth on pathogen detection in pit latrines	Capone D, Chigwechokha P, de Los Reyes FL 3rd, Holm RH, Risk BB, Tilley E, Brown J.	PLoS Negl Trop Dis. 2021 Mar 2;15(3):e0009176. doi: 10.1371/journal.pntd.0009176. eCollection 2021 Mar.	Capone D	PLoS Negl Trop Dis	2021	2021-03-02	PMC7954291		10.1371/journal.pntd.0009176
35258411	Challenges of pathogen inactivation in animal manure through anaerobic digestion: a short review	Lin M, Wang A, Ren L, Qiao W, Wandera SM, Dong R.	Bioengineered. 2022 Jan;13(1):1149-1161. doi: 10.1080/21655979.2021.2017717.	Lin M	Bioengineered	2022	2022-03-08	PMC8805936		10.1080/21655979.2021.2017717
34888379	Prevalence of Intestinal Parasites and Schistosoma mansoni and Associated Factors among Fishermen at Lake Tana, Northwest Ethiopia	Fentahun A, Hailu T, Alemu G.	Biomed Res Int. 2021 Nov 30;2021:4534689. doi: 10.1155/2021/4534689. eCollection 2021.	Fentahun A	Biomed Res Int	2021	2021-12-10	PMC8651376		10.1155/2021/4534689
33656913	Prevalence, Characterization, and Control of Campylobacter jejuni Isolated from Raw Milk, Cheese, and Human Stool Samples in Beni-Suef Governorate, Egypt	Zeinhom MMA, Abdel-Latef GK, Corke H.	Foodborne Pathog Dis. 2021 May;18(5):322-330. doi: 10.1089/fpd.2020.2895. Epub 2021 Mar 3.	Zeinhom MMA	Foodborne Pathog Dis	2021	2021-03-03			10.1089/fpd.2020.2895
34896811	Multi-pollutant assessment of river pollution from livestock production worldwide	Li Y, Wang M, Chen X, Cui S, Hofstra N, Kroeze C, Ma L, Xu W, Zhang Q, Zhang F, Strokal M.	Water Res. 2021 Nov 28;209:117906. doi: 10.1016/j.watres.2021.117906. Online ahead of print.	Li Y	Water Res	2021	2021-12-13			10.1016/j.watres.2021.117906
34112218	Successful experimental infant baboon model for childhood cryptosporidiosis studies	Jillani NE, Nyachieo A, Chai DC, Nyariki JN.	Parasit Vectors. 2021 Jun 10;14(1):316. doi: 10.1186/s13071-021-04804-4.	Jillani NE	Parasit Vectors	2021	2021-06-11	PMC8193905		10.1186/s13071-021-04804-4
34211344	Bacterial Infections in Humans and Nonhuman Primates from Africa: Expanding the Knowledge	Medkour H, Amona I, Akiana J, Laidoudi Y, Davoust B, Bitam I, Lafri I, Levasseur A, Diatta G, Sokhna C, Hernandez-Aguilar RA, Barciela A, Gorsane S, Banga-Mboko H, Raoult D, Fenollar F, Mediannikov O.	Yale J Biol Med. 2021 Jun 30;94(2):227-248. eCollection 2021 Jun.	Medkour H	Yale J Biol Med	2021	2021-07-02	PMC8223552
35044949	Antimicrobial and Genomic Characterization of Salmonella Nigeria from Pigs and Poultry in Ilorin, North-central, Nigeria	Raufu IA, Ahmed OA, Aremu A, Ameh JA, Timme RE, Hendriksen RS, Ambali A.	J Infect Dev Ctries. 2021 Dec 31;15(12):1899-1909. doi: 10.3855/jidc.15025.	Raufu IA	J Infect Dev Ctries	2021	2022-01-19			10.3855/jidc.15025
32267840	Field evaluation of DNA detection of human filarial and malaria parasites using mosquito excreta/feces	Minetti C, Pilotte N, Zulch M, Canelas T, Tettevi EJ, Veriegh FBD, Osei-Atweneboana MY, Williams SA, Reimer LJ.	PLoS Negl Trop Dis. 2020 Apr 8;14(4):e0008175. doi: 10.1371/journal.pntd.0008175. eCollection 2020 Apr.	Minetti C	PLoS Negl Trop Dis	2020	2020-04-09	PMC7170280		10.1371/journal.pntd.0008175
32927118	Molecular characterisation of canine parvoviruses from clinical samples and vaccines in Nigeria	Shima FK, Omobowale TO, Adesina RD, Nottidge HO, Fagbohun OA.	Infect Genet Evol. 2020 Nov;85:104553. doi: 10.1016/j.meegid.2020.104553. Epub 2020 Sep 11.	Shima FK	Infect Genet Evol	2020	2020-09-14			10.1016/j.meegid.2020.104553
34245833	Antibacterial and antishigellosis activity of Xylopia staudtii (engl. & diels), Annonaceae	Pouofo Nguiam M, Njonte Wouamba SC, Longo F, Gounoue Kamkumo R, Donji Kenne Foweda L, Dzeufiet Djomeni PD, Lenta Ndjakou B, Sewald N, Fekam Boyom F, Kouam Fogue S, Dimo T.	J Ethnopharmacol. 2021 Nov 15;280:114406. doi: 10.1016/j.jep.2021.114406. Epub 2021 Jul 8.	Pouofo Nguiam M	J Ethnopharmacol	2021	2021-07-10			10.1016/j.jep.2021.114406
30447525	Cryptosporidium concentrations in rivers worldwide	Vermeulen LC, van Hengel M, Kroeze C, Medema G, Spanier JE, van Vliet MTH, Hofstra N.	Water Res. 2019 Feb 1;149:202-214. doi: 10.1016/j.watres.2018.10.069. Epub 2018 Oct 30.	Vermeulen LC	Water Res	2019	2018-11-18			10.1016/j.watres.2018.10.069
33508023	Prevalence of Escherichia coli O157:H7 and associated factors in under-five children in Eastern Ethiopia	Getaneh DK, Hordofa LO, Ayana DA, Tessema TS, Regassa LD.	PLoS One. 2021 Jan 28;16(1):e0246024. doi: 10.1371/journal.pone.0246024. eCollection 2021.	Getaneh DK	PLoS One	2021	2021-01-28	PMC7842931		10.1371/journal.pone.0246024
34855748	Epidemiology of Schistosoma mansoni infection in Ituri Province, north-eastern Democratic Republic of the Congo	Nigo MM, Odermatt P, Salieb-Beugelaar GB, Morozov O, Battegay M, Hunziker PR.	PLoS Negl Trop Dis. 2021 Dec 2;15(12):e0009486. doi: 10.1371/journal.pntd.0009486. eCollection 2021 Dec.	Nigo MM	PLoS Negl Trop Dis	2021	2021-12-02	PMC8638996		10.1371/journal.pntd.0009486
34403110	Isolation and Purification of a New Bacillus Subtilis Strain from Deer Dung with Anti-microbial and Anti-cancer Activities	Shao Y, Wang XY, Qiu X, Niu LL, Ma ZL.	Curr Med Sci. 2021 Aug;41(4):832-840. doi: 10.1007/s11596-021-2383-5. Epub 2021 Aug 17.	Shao Y	Curr Med Sci	2021	2021-08-17			10.1007/s11596-021-2383-5
32304584	Effect of soil type and temperature on survival of Salmonella enterica in poultry manure-amended soils	Phan-Thien K, Metaferia MH, Bell TL, Bradbury MI, Sassi HP, van Ogtrop FF, Suslow TV, McConchie R.	Lett Appl Microbiol. 2020 Aug;71(2):210-217. doi: 10.1111/lam.13302. Epub 2020 Jun 2.	Phan-Thien K	Lett Appl Microbiol	2020	2020-04-19			10.1111/lam.13302
26711839	Hepatitis E virus and neurological injury	Dalton HR, Kamar N, van Eijk JJ, Mclean BN, Cintas P, Bendall RP, Jacobs BC.	Nat Rev Neurol. 2016 Feb;12(2):77-85. doi: 10.1038/nrneurol.2015.234. Epub 2015 Dec 29.	Dalton HR	Nat Rev Neurol	2016	2015-12-30			10.1038/nrneurol.2015.234
35421491	Exploring the determinants and indicators of poultry feces management behaviors in rural Western Uganda	Lowe J, Ercumen A, Prottas C, Harris AR.	Sci Total Environ. 2022 Aug 15;834:155202. doi: 10.1016/j.scitotenv.2022.155202. Epub 2022 Apr 11.	Lowe J	Sci Total Environ	2022	2022-04-14			10.1016/j.scitotenv.2022.155202
32710186	Extrinsic factors influencing gut microbes, the immediate consequences and restoring eubiosis	Bajinka O, Tan Y, Abdelhalim KA, Özdemir G, Qiu X.	AMB Express. 2020 Jul 25;10(1):130. doi: 10.1186/s13568-020-01066-8.	Bajinka O	AMB Express	2020	2020-07-26	PMC7381537		10.1186/s13568-020-01066-8
36009716	Reducing Calf Mortality in Ethiopia	Wong JT, Lane JK, Allan FK, Vidal G, Vance C, Donadeu M, Jackson W, Nwankpa V, Abera S, Mekonnen GA, Kebede N, Admassu B, Amssalu K, Lemma A, Fentie T, Smith W, Peters AR.	Animals (Basel). 2022 Aug 19;12(16):2126. doi: 10.3390/ani12162126.	Wong JT	Animals (Basel)	2022	2022-08-26	PMC9405078		10.3390/ani12162126
33663511	Health assessment of wild speckled dwarf tortoises, CHERSOBIUS SIGNATUS	Galosi L, Attili AR, Perrucci S, Origgi FC, Tambella AM, Rossi G, Cuteri V, Napoleoni M, Mandolini NA, Perugini G, Loehr VJT.	BMC Vet Res. 2021 Mar 4;17(1):102. doi: 10.1186/s12917-021-02800-5.	Galosi L	BMC Vet Res	2021	2021-03-05	PMC7934230		10.1186/s12917-021-02800-5
32718353	Immunoglobulin recognition of fecal bacteria in stunted and non-stunted children: findings from the Afribiota study	Huus KE, Rodriguez-Pozo A, Kapel N, Nestoret A, Habib A, Dede M, Manges A, Collard JM, Sansonetti PJ, Vonaesch P, Finlay BB; Afribiota Investigators.	Microbiome. 2020 Jul 27;8(1):113. doi: 10.1186/s40168-020-00890-1.	Huus KE	Microbiome	2020	2020-07-29	PMC7385872		10.1186/s40168-020-00890-1
32664573	Parasitic Infections in African Humans and Non-Human Primates	Medkour H, Amona I, Laidoudi Y, Davoust B, Bitam I, Levasseur A, Akiana J, Diatta G, Pacheco L, Gorsane S, Sokhna C, Hernandez-Aguilar RA, Barciela A, Fenollar F, Raoult D, Mediannikov O.	Pathogens. 2020 Jul 11;9(7):561. doi: 10.3390/pathogens9070561.	Medkour H	Pathogens	2020	2020-07-16	PMC7400533		10.3390/pathogens9070561
33461554	Molecular characterisation of extended-spectrum ß-lactamase producing Escherichia coli in wild birds and cattle, Ibadan, Nigeria	Fashae K, Engelmann I, Monecke S, Braun SD, Ehricht R.	BMC Vet Res. 2021 Jan 18;17(1):33. doi: 10.1186/s12917-020-02734-4.	Fashae K	BMC Vet Res	2021	2021-01-19	PMC7814699		10.1186/s12917-020-02734-4
31174590	Resistance and virulence determinants of faecal Salmonella spp. isolated from slaughter animals in Benin	Deguenon E, Dougnon V, Lozes E, Maman N, Agbankpe J, Abdel-Massih RM, Djegui F, Baba-Moussa L, Dougnon J.	BMC Res Notes. 2019 Jun 7;12(1):317. doi: 10.1186/s13104-019-4341-x.	Deguenon E	BMC Res Notes	2019	2019-06-09	PMC6556020		10.1186/s13104-019-4341-x
32167690	[Markers of hepatitis A in the monkeys of the Adlers primate center.]	Dogadov DI, Korzaya LI, Kyuregyan KK, Karlsen AA, Mikhailov MI, Lapin BA.	Vopr Virusol. 2019;64(5):246-249. doi: 10.36233/0507-4088-2019-64-5-246-249.	Dogadov DI	Vopr Virusol	2019	2020-03-14			10.36233/0507-4088-2019-64-5-246-249
29405109	Characterizing Potential Risks of Fecal-Oral Microbial Transmission for Infants and Young Children in Rural Zambia	Reid B, Orgle J, Roy K, Pongolani C, Chileshe M, Stoltzfus R.	Am J Trop Med Hyg. 2018 Mar;98(3):816-823. doi: 10.4269/ajtmh.17-0124. Epub 2018 Feb 1.	Reid B	Am J Trop Med Hyg	2018	2018-02-07	PMC5930879		10.4269/ajtmh.17-0124
33063345	A study on the effectiveness of a defined microbial consortium to enhance the microbiological safety of cattle manure	Liu G, Mamode Ally N, Dooly DD, Li Y, Boodhoo K, Neetoo H.	J Sci Food Agric. 2021 Apr;101(6):2614-2620. doi: 10.1002/jsfa.10886. Epub 2020 Nov 2.	Liu G	J Sci Food Agric	2021	2020-10-16			10.1002/jsfa.10886
31554408	Helminth eggs inactivation efficiency by sludge co-composting under arid climates	Khadra A, Ezzariai A, Kouisni L, Hafidi M.	Int J Environ Health Res. 2021 Jul;31(5):530-537. doi: 10.1080/09603123.2019.1671960. Epub 2019 Sep 26.	Khadra A	Int J Environ Health Res	2021	2019-09-27			10.1080/09603123.2019.1671960
32589568	Genomic characterization of Salmonella Uzaramo for human invasive infection	Xu X, Chen Y, Pan H, Pang Z, Li F, Peng X, Ed-Dra A, Li Y, Yue M.	Microb Genom. 2020 Jul;6(7):mgen000401. doi: 10.1099/mgen.0.000401.	Xu X	Microb Genom	2020	2020-06-27	PMC7478631		10.1099/mgen.0.000401
32103729	Prevalence and antimicrobial susceptibility of Salmonella and Shigella species isolated from diarrheic children in Ambo town	Tosisa W, Mihret A, Ararsa A, Eguale T, Abebe T.	BMC Pediatr. 2020 Feb 27;20(1):91. doi: 10.1186/s12887-020-1970-0.	Tosisa W	BMC Pediatr	2020	2020-02-28	PMC7045482		10.1186/s12887-020-1970-0
28629967	Isolation of fungi from dung of wild herbivores for application in bioethanol production	Makhuvele R, Ncube I, Jansen van Rensburg EL, La Grange DC.	Braz J Microbiol. 2017 Oct-Dec;48(4):648-655. doi: 10.1016/j.bjm.2016.11.013. Epub 2017 Jun 3.	Makhuvele R	Braz J Microbiol	2017	2017-06-21	PMC5628305		10.1016/j.bjm.2016.11.013
30912287	Poultry husbandry, water, sanitation, and hygiene practices, and child anthropometry in rural Burkina Faso	Gelli A, Headey D, Becquey E, Ganaba R, Huybregts L, Pedehombga A, Santacroce M, Verhoef H.	Matern Child Nutr. 2019 Oct;15(4):e12818. doi: 10.1111/mcn.12818. Epub 2019 Apr 29.	Gelli A	Matern Child Nutr	2019	2019-03-27	PMC6850613		10.1111/mcn.12818
30332539	Use of chicken eggshell to improve dietary calcium intake in rural sub-Saharan Africa	Bartter J, Diffey H, Yeung YH, O'Leary F, Häsler B, Maulaga W, Alders R.	Matern Child Nutr. 2018 Oct;14 Suppl 3(Suppl 3):e12649. doi: 10.1111/mcn.12649.	Bartter J	Matern Child Nutr	2018	2018-10-18	PMC6221107		10.1111/mcn.12649
32626728	Meat Safety in Northern Tanzania: Inspectors' and Slaughter Workers' Risk Perceptions and Management	Waldman L, Hrynick TA, Benschop J, Cleaveland S, Crump JA, Davis MA, Mariki B, Mmbaga BT, Mtui-Malamsha N, Prinsen G, Sharp J, Swai ES, Thomas KM, Zadoks RN.	Front Vet Sci. 2020 Jun 18;7:309. doi: 10.3389/fvets.2020.00309. eCollection 2020.	Waldman L	Front Vet Sci	2020	2020-07-07	PMC7314929		10.3389/fvets.2020.00309
32787420	Molecular detection of virulence genes in Salmonella spp. isolated from chicken faeces in Mafikeng, South Africa	Ramatla TA, Mphuthi N, Ramaili T, Taioe MO, Thekisoe OMM, Syakalima M.	J S Afr Vet Assoc. 2020 Jul 21;91(0):e1-e7. doi: 10.4102/jsava.v91i0.1994.	Ramatla TA	J S Afr Vet Assoc	2020	2020-08-14	PMC7433231		10.4102/jsava.v91i0.1994
32524953	Could Water and Sanitation Shortfalls Exacerbate SARS-CoV-2 Transmission Risks?	Odih EE, Afolayan AO, Akintayo I, Okeke IN.	Am J Trop Med Hyg. 2020 Aug;103(2):554-557. doi: 10.4269/ajtmh.20-0462. Epub 2020 Jun 9.	Odih EE	Am J Trop Med Hyg	2020	2020-06-12	PMC7410451		10.4269/ajtmh.20-0462
27280071	Snapshot fecal survey of domestic animals in rural Ghana for Mycobacterium ulcerans	Tobias NJ, Ammisah NA, Ahortor EK, Wallace JR, Ablordey A, Stinear TP.	PeerJ. 2016 Jun 1;4:e2065. doi: 10.7717/peerj.2065. eCollection 2016.	Tobias NJ	PeerJ	2016	2016-06-10	PMC4893338		10.7717/peerj.2065
32124727	Practices and Perspectives on Latrine Use, Child Feces Disposal, and Clean Play Environments in Western Kenya	Ellis A, McClintic EE, Awino EO, Caruso BA, Arriola KRJ, Ventura SG, Kowalski AJ, Linabarger M, Wodnik BK, Webb-Girard A, Muga R, Freeman MC.	Am J Trop Med Hyg. 2020 May;102(5):1094-1103. doi: 10.4269/ajtmh.19-0389.	Ellis A	Am J Trop Med Hyg	2020	2020-03-04	PMC7204574		10.4269/ajtmh.19-0389
28008840	[Fecal microbiota transplantation: indications and perspectives]	Lagier JC, Raoult D.	Med Sci (Paris). 2016 Nov;32(11):991-997. doi: 10.1051/medsci/20163211015. Epub 2016 Dec 23.	Lagier JC	Med Sci (Paris)	2016	2016-12-24			10.1051/medsci/20163211015
33629433	Characterization of bacteriocinogenic Enterococcus isolates from wild and laboratory rabbits for the selection of autochthonous probiotic strains in Tunisia	Lengliz S, Abbassi MS, Rehaiem A, Ben Chehida N, Najar T.	J Appl Microbiol. 2021 Sep;131(3):1474-1486. doi: 10.1111/jam.15047. Epub 2021 Mar 9.	Lengliz S	J Appl Microbiol	2021	2021-02-25			10.1111/jam.15047
35057793	The source and fate of Mycobacterium tuberculosis complex in wastewater and possible routes of transmission	Mtetwa HN, Amoah ID, Kumari S, Bux F, Reddy P.	BMC Public Health. 2022 Jan 20;22(1):145. doi: 10.1186/s12889-022-12527-z.	Mtetwa HN	BMC Public Health	2022	2022-01-21	PMC8781043		10.1186/s12889-022-12527-z
27784577	Microwave treatment of faecal sludge from intensively used toilets in the slums of Nairobi, Kenya	Mawioo PM, Hooijmans CM, Garcia HA, Brdjanovic D.	J Environ Manage. 2016 Dec 15;184(Pt 3):575-584. doi: 10.1016/j.jenvman.2016.10.019. Epub 2016 Oct 23.	Mawioo PM	J Environ Manage	2016	2016-11-06	PMC5108292		10.1016/j.jenvman.2016.10.019
33868404	Evaluation of Cattle for Naturally Colonized Shiga Toxin-Producing Escherichia coli Requires Combinatorial Strategies	Kudva IT, Oosthuysen ER, Wheeler B, Loest CA.	Int J Microbiol. 2021 Apr 1;2021:6673202. doi: 10.1155/2021/6673202. eCollection 2021.	Kudva IT	Int J Microbiol	2021	2021-04-19	PMC8032530		10.1155/2021/6673202
34096629	Pathological lesions of the digestive tract in free-ranging mountain gorillas (Gorilla beringei beringei)	Muhangi D, Gardiner CH, Ojok L, Cranfield MR, Gilardi KVK, Mudakikwa AB, Lowenstine LJ.	Am J Primatol. 2021 Aug;83(8):e23290. doi: 10.1002/ajp.23290. Epub 2021 Jun 7.	Muhangi D	Am J Primatol	2021	2021-06-07			10.1002/ajp.23290
30784736	Application of common duckweed (Lemna minor) in phytoremediation of chemicals in the environment: State and future perspective	Ekperusi AO, Sikoki FD, Nwachukwu EO.	Chemosphere. 2019 May;223:285-309. doi: 10.1016/j.chemosphere.2019.02.025. Epub 2019 Feb 7.	Ekperusi AO	Chemosphere	2019	2019-02-21			10.1016/j.chemosphere.2019.02.025
32224554	Antibiotic-resistant Escherichia coli isolated from urban rodents in Hanoi, Vietnam	LE Huy H, Koizumi N, Ung TTH, LE TT, Nguyen HLK, Hoang PVM, Nguyen CN, Khong TM, Hasebe F, Haga T, LE MTQ, Hirayama K, Miura K.	J Vet Med Sci. 2020 May 20;82(5):653-660. doi: 10.1292/jvms.19-0697. Epub 2020 Mar 30.	LE Huy H	J Vet Med Sci	2020	2020-04-01	PMC7273608		10.1292/jvms.19-0697
31814742	Molecular Detection Of Multidrug-Resistant Salmonella Isolated From Livestock Production Systems In South Africa	Mthembu TP, Zishiri OT, El Zowalaty ME.	Infect Drug Resist. 2019 Nov 14;12:3537-3548. doi: 10.2147/IDR.S211618. eCollection 2019.	Mthembu TP	Infect Drug Resist	2019	2019-12-10	PMC6861519		10.2147/IDR.S211618
32135507	Human fecal contamination of water, soil, and surfaces in households sharing poor-quality sanitation facilities in Maputo, Mozambique	Holcomb DA, Knee J, Sumner T, Adriano Z, de Bruijn E, Nalá R, Cumming O, Brown J, Stewart JR.	Int J Hyg Environ Health. 2020 May;226:113496. doi: 10.1016/j.ijheh.2020.113496. Epub 2020 Mar 2.	Holcomb DA	Int J Hyg Environ Health	2020	2020-03-06	PMC7174141	NIHMS1570378	10.1016/j.ijheh.2020.113496
32918918	Child Mouthing of Feces and Fomites and Animal Contact are Associated with Diarrhea and Impaired Growth Among Young Children in the Democratic Republic of the Congo: A Prospective Cohort Study (REDUCE Program)	George CM, Cirhuza LB, Kuhl J, Williams C, Coglianese N, Thomas E, Bauler S, François R, Saxton R, Presence AS, Birindwa A, Jean Claude BR, Perin J, Mirindi P.	J Pediatr. 2021 Jan;228:110-116.e1. doi: 10.1016/j.jpeds.2020.09.013. Epub 2020 Sep 9.	George CM	J Pediatr	2021	2020-09-12			10.1016/j.jpeds.2020.09.013
33046114	Early-life gut dysbiosis linked to juvenile mortality in ostriches	Videvall E, Song SJ, Bensch HM, Strandh M, Engelbrecht A, Serfontein N, Hellgren O, Olivier A, Cloete S, Knight R, Cornwallis CK.	Microbiome. 2020 Oct 12;8(1):147. doi: 10.1186/s40168-020-00925-7.	Videvall E	Microbiome	2020	2020-10-13	PMC7552511		10.1186/s40168-020-00925-7
31600207	Pathogen surveillance in the informal settlement, Kibera, Kenya, using a metagenomics approach	Hendriksen RS, Lukjancenko O, Munk P, Hjelmsø MH, Verani JR, Ng'eno E, Bigogo G, Kiplangat S, Oumar T, Bergmark L, Röder T, Neatherlin JC, Clayton O, Hald T, Karlsmose S, Pamp SJ, Fields B, Montgomery JM, Aarestrup FM.	PLoS One. 2019 Oct 10;14(10):e0222531. doi: 10.1371/journal.pone.0222531. eCollection 2019.	Hendriksen RS	PLoS One	2019	2019-10-11	PMC6786639		10.1371/journal.pone.0222531
32243723	Understanding attitude, practices and knowledge of zoonotic infectious disease risks among poultry farmers in Ghana	Ayim-Akonor M, Krumkamp R, May J, Mertens E.	Vet Med Sci. 2020 Aug;6(3):631-638. doi: 10.1002/vms3.257. Epub 2020 Apr 3.	Ayim-Akonor M	Vet Med Sci	2020	2020-04-04	PMC7397889		10.1002/vms3.257
33991875	Prevalence and antimicrobial profiling of Campylobacter spp. isolated from meats, animal, and human feces in Northern of Morocco	El Baaboua A, El Maadoudi M, Bouyahya A, Kounnoun A, Bougtaib H, Belmehdi O, Senhaji NS, Abrini J.	Int J Food Microbiol. 2021 Jul 2;349:109202. doi: 10.1016/j.ijfoodmicro.2021.109202. Epub 2021 Apr 27.	El Baaboua A	Int J Food Microbiol	2021	2021-05-15			10.1016/j.ijfoodmicro.2021.109202
28302524	Inactivation of bacterial pathogenic load in compost against vermicompost of organic solid waste aiming to achieve sanitation goals: A review	Soobhany N, Mohee R, Garg VK.	Waste Manag. 2017 Jun;64:51-62. doi: 10.1016/j.wasman.2017.03.003. Epub 2017 Mar 13.	Soobhany N	Waste Manag	2017	2017-03-18			10.1016/j.wasman.2017.03.003
28335731	Highly diverse population of Picornaviridae and other members of the Picornavirales, in Cameroonian fruit bats	Yinda CK, Zell R, Deboutte W, Zeller M, Conceição-Neto N, Heylen E, Maes P, Knowles NJ, Ghogomu SM, Van Ranst M, Matthijnssens J.	BMC Genomics. 2017 Mar 23;18(1):249. doi: 10.1186/s12864-017-3632-7.	Yinda CK	BMC Genomics	2017	2017-03-25	PMC5364608		10.1186/s12864-017-3632-7
35355757	Effect of the Crude Extract of Coprophilous Fungi on Some Bacterial Species Isolated from Cases of Mastitis	Jasim AS, Abass BA, Al-Rubayae IM.	Arch Razi Inst. 2021 Nov 30;76(5):1333-1341. doi: 10.22092/ari.2021.356366.1832. eCollection 2021 Nov.	Jasim AS	Arch Razi Inst	2021	2022-03-31	PMC8934090		10.22092/ari.2021.356366.1832
33169663	Exploring the Use and Appeal of Playpens to Protect Infants from Exposure to Animals, Animal Feces, and Dirt in Rural Ethiopia	Rosenbaum J, Tenaw E, Clemmer R, Israel M, Albert J.	Am J Trop Med Hyg. 2021 Jan;104(1):346-356. doi: 10.4269/ajtmh.20-0445.	Rosenbaum J	Am J Trop Med Hyg	2021	2020-11-10	PMC7790116		10.4269/ajtmh.20-0445
34023681	Microbial quality of raw cow milk and its predictors along the dairy value chain in Southwest Ethiopia	Berhanu L, Gume B, Kassa T, Dadi LS, Tegegne D, Getnet M, Bediru H, Getaneh A, Suleman S, Mereta ST.	Int J Food Microbiol. 2021 Jul 16;350:109228. doi: 10.1016/j.ijfoodmicro.2021.109228. Epub 2021 May 4.	Berhanu L	Int J Food Microbiol	2021	2021-05-23			10.1016/j.ijfoodmicro.2021.109228
31819085	Culture of Methanogenic Archaea from Human Colostrum and Milk	Togo AH, Grine G, Khelaifia S, des Robert C, Brevaut V, Caputo A, Baptiste E, Bonnet M, Levasseur A, Drancourt M, Million M, Raoult D.	Sci Rep. 2019 Dec 9;9(1):18653. doi: 10.1038/s41598-019-54759-x.	Togo AH	Sci Rep	2019	2019-12-11	PMC6901439		10.1038/s41598-019-54759-x
31850897	Translating pathogen knowledge to practice for sanitation decision-making	Tumwebaze IK, Rose JB, Hofstra N, Verbyla ME, Musaazi I, Okaali DA, Kaggwa RC, Nansubuga I, Murphy HM.	J Water Health. 2019 Dec;17(6):896-909. doi: 10.2166/wh.2019.151.	Tumwebaze IK	J Water Health	2019	2019-12-19			10.2166/wh.2019.151
30693864	Exposure to Livestock Feces and Water Quality, Sanitation, and Hygiene (WASH) Conditions among Caregivers and Young Children: Formative Research in Rural Burkina Faso	Ngure F, Gelli A, Becquey E, Ganaba R, Headey D, Huybregts L, Pedehombga A, Sanou A, Traore A, Zongo F, Zongrone A.	Am J Trop Med Hyg. 2019 Apr;100(4):998-1004. doi: 10.4269/ajtmh.18-0333.	Ngure F	Am J Trop Med Hyg	2019	2019-01-30	PMC6447103		10.4269/ajtmh.18-0333
32865441	Occurrence, Molecular Characteristics, and Antimicrobial Resistance of Escherichia coli O157 in Cattle, Beef, and Humans in Bishoftu Town, Central Ethiopia	Gutema FD, Rasschaert G, Agga GE, Jufare A, Duguma AB, Abdi RD, Duchateau L, Crombe F, Gabriël S, De Zutter L.	Foodborne Pathog Dis. 2021 Jan;18(1):1-7. doi: 10.1089/fpd.2020.2830. Epub 2020 Aug 31.	Gutema FD	Foodborne Pathog Dis	2021	2020-09-01			10.1089/fpd.2020.2830
30280023	Successful transplantation of guinea pig gut microbiota in mice and its effect on pneumonic plague sensitivity	Li X, Li Z, Chang Y, Hou F, Huang Z, Ni H, Yang R, Bi Y.	PeerJ. 2018 Sep 24;6:e5637. doi: 10.7717/peerj.5637. eCollection 2018.	Li X	PeerJ	2018	2018-10-04	PMC6160821		10.7717/peerj.5637
33617545	Prevalence of intestinal parasite infections and associated risk factors among patients of Jimma health center requested for stool examination, Jimma, Ethiopia	Belete YA, Kassa TY, Baye MF.	PLoS One. 2021 Feb 22;16(2):e0247063. doi: 10.1371/journal.pone.0247063. eCollection 2021.	Belete YA	PLoS One	2021	2021-02-22	PMC7899332		10.1371/journal.pone.0247063
31407091	An Exploratory Analysis of Fecal Immunochemical Test Performance for Colorectal Cancer Screening in Nigeria	Knapp GC, Sharma A, Olopade B, Alatise OI, Olasehinde O, Arije OO, Castle PE, Kingham TP.	World J Surg. 2019 Nov;43(11):2674-2680. doi: 10.1007/s00268-019-05100-0.	Knapp GC	World J Surg	2019	2019-08-14			10.1007/s00268-019-05100-0
33409600	Evaluation of the health risks linked to two swimming pools regularly frequented from the city of Yaounde in Cameroon (Central Africa)	Manezeu Tonleu EO, Nana PA, Onana FM, Nyamsi Tchatcho NL, Tchakonté S, Nola M, Sime-Ngando T, Ajeagah Aghaindum G.	Environ Monit Assess. 2021 Jan 6;193(1):36. doi: 10.1007/s10661-020-08829-7.	Manezeu Tonleu EO	Environ Monit Assess	2021	2021-01-07			10.1007/s10661-020-08829-7
34381554	[Diversity of synanthropic flies and their potential for transmitting diarrheal diseases in Maroua (Far North- Cameroon)]	Dawaye DA, Djaouda M, Fils EMB.	Pan Afr Med J. 2021 Apr 29;38:410. doi: 10.11604/pamj.2021.38.410.24687. eCollection 2021.	Dawaye DA	Pan Afr Med J	2021	2021-08-12	PMC8325447		10.11604/pamj.2021.38.410.24687
31930746	Noninvasive measurement of mucosal immunity in a free-ranging baboon population	Gesquiere LR, Habig B, Hansen C, Li A, Freid K, Learn NH, Alberts SC, Graham AL, Archie EA.	Am J Primatol. 2020 Feb;82(2):e23093. doi: 10.1002/ajp.23093. Epub 2020 Jan 13.	Gesquiere LR	Am J Primatol	2020	2020-01-14	PMC7028484	NIHMS1067184	10.1002/ajp.23093
32477901	Efficacy of biochar in the management of Fusarium verticillioides Sacc. causing ear rot in Zea mays L	Akanmu AO, Sobowale AA, Abiala MA, Olawuyi OJ, Odebode AC.	Biotechnol Rep (Amst). 2020 May 18;26:e00474. doi: 10.1016/j.btre.2020.e00474. eCollection 2020 Jun.	Akanmu AO	Biotechnol Rep (Amst)	2020	2020-06-02	PMC7248655		10.1016/j.btre.2020.e00474
32869053	Associations between gut microbiota, faecal short-chain fatty acids, and blood pressure across ethnic groups: the HELIUS study	Verhaar BJH, Collard D, Prodan A, Levels JHM, Zwinderman AH, Bäckhed F, Vogt L, Peters MJL, Muller M, Nieuwdorp M, van den Born BH.	Eur Heart J. 2020 Nov 21;41(44):4259-4267. doi: 10.1093/eurheartj/ehaa704.	Verhaar BJH	Eur Heart J	2020	2020-09-02	PMC7724641		10.1093/eurheartj/ehaa704
29132781	Optimisation of surfactant decontamination and pre-treatment of waste chicken feathers by using response surface methodology	Tesfaye T, Sithole B, Ramjugernath D, Ndlela L.	Waste Manag. 2018 Feb;72:371-388. doi: 10.1016/j.wasman.2017.11.013. Epub 2017 Nov 11.	Tesfaye T	Waste Manag	2018	2017-11-15			10.1016/j.wasman.2017.11.013
31830324	Diagnosis of Malaria Parasites Plasmodium spp. in Endemic Areas: Current Strategies for an Ancient Disease	Gitta B, Kilian N.	Bioessays. 2020 Jan;42(1):e1900138. doi: 10.1002/bies.201900138. Epub 2019 Dec 12.	Gitta B	Bioessays	2020	2019-12-13			10.1002/bies.201900138
34630342	A Molecular Survey of Bacterial Species in the Guts of Black Soldier Fly Larvae (Hermetia illucens) Reared on Two Urban Organic Waste Streams in Kenya	Shumo M, Khamis FM, Ombura FL, Tanga CM, Fiaboe KKM, Subramanian S, Ekesi S, Schlüter OK, van Huis A, Borgemeister C.	Front Microbiol. 2021 Sep 22;12:687103. doi: 10.3389/fmicb.2021.687103. eCollection 2021.	Shumo M	Front Microbiol	2021	2021-10-11	PMC8493336		10.3389/fmicb.2021.687103
33643411	Occurrence and Determination of Antimicrobial Resistant Escherichia coli Isolates in Fish and Vegetables as Indicator Organism of Faecal Contamination in Dar es Salaam, Tanzania	Mwanza F, Komba EVG, Kambarage DM.	Int J Microbiol. 2021 Feb 16;2021:6633488. doi: 10.1155/2021/6633488. eCollection 2021.	Mwanza F	Int J Microbiol	2021	2021-03-01	PMC7902143		10.1155/2021/6633488
33648466	Formative research for the development of baby water, sanitation, and hygiene interventions for young children in the Democratic Republic of the Congo (REDUCE program)	Kuhl J, Bisimwa L, Thomas ED, Williams C, Ntakirutimana J, Coglianese N, Bauler S, François R, Sanvura P, Bisimwa JC, Mirindi P, George CM.	BMC Public Health. 2021 Mar 1;21(1):427. doi: 10.1186/s12889-021-10246-5.	Kuhl J	BMC Public Health	2021	2021-03-02	PMC7923459		10.1186/s12889-021-10246-5
33431676	Natural resistance to worms exacerbates bovine tuberculosis severity independently of worm coinfection	Ezenwa VO, Budischak SA, Buss P, Seguel M, Luikart G, Jolles AE, Sakamoto K.	Proc Natl Acad Sci U S A. 2021 Jan 19;118(3):e2015080118. doi: 10.1073/pnas.2015080118.	Ezenwa VO	Proc Natl Acad Sci U S A	2021	2021-01-12	PMC7826365		10.1073/pnas.2015080118
35893557	Epidemiology and Traits of Mobile Colistin Resistance (mcr) Gene-Bearing Organisms from Horses	Anyanwu MU, Jaja IF, Nwobi OC, Mgbeahuruike AC, Ikpendu CN, Okafor NA, Oguttu JW.	Microorganisms. 2022 Jul 25;10(8):1499. doi: 10.3390/microorganisms10081499.	Anyanwu MU	Microorganisms	2022	2022-07-27	PMC9394310		10.3390/microorganisms10081499
35017840	Isolation and antibiotic sensitivity of Campylobacter species from fecal samples of broiler chickens in North West Province, South Africa	Mileng K, Ramatla TA, Ndou RV, Thekisoe OMM, Syakalima M.	Vet World. 2021 Nov;14(11):2929-2935. doi: 10.14202/vetworld.2021.2929-2935. Epub 2021 Nov 21.	Mileng K	Vet World	2021	2022-01-12	PMC8743783		10.14202/vetworld.2021.2929-2935
29980208	Non-typhoidal Salmonella serovars in poultry farms in central Ethiopia: prevalence and antimicrobial resistance	Eguale T.	BMC Vet Res. 2018 Jul 6;14(1):217. doi: 10.1186/s12917-018-1539-4.	Eguale T	BMC Vet Res	2018	2018-07-08	PMC6035434		10.1186/s12917-018-1539-4
33468220	Dissection of the gut microbiota in mothers and children with chronic Trichuris trichiura infection in Pemba Island, Tanzania	Chen H, Mozzicafreddo M, Pierella E, Carletti V, Piersanti A, Ali SM, Ame SM, Wang C, Miceli C.	Parasit Vectors. 2021 Jan 19;14(1):62. doi: 10.1186/s13071-021-04580-1.	Chen H	Parasit Vectors	2021	2021-01-20	PMC7814639		10.1186/s13071-021-04580-1
34440305	Genomic Characterization of Fluoroquinolone-Resistant Thermophilic Campylobacter Strains Isolated from Layer Chicken Feces in Gangneung, South Korea by Whole-Genome Sequencing	Gahamanyi N, Song DG, Yoon KY, Mboera LEG, Matee MI, Mutangana D, Komba EVG, Pan CH, Amachawadi RG.	Genes (Basel). 2021 Jul 25;12(8):1131. doi: 10.3390/genes12081131.	Gahamanyi N	Genes (Basel)	2021	2021-08-27	PMC8391547		10.3390/genes12081131
32356229	Sanitary condition and its microbiological quality of improved water sources in the Southern Region of Ethiopia	Alemayehu TA, Weldetinsae A, Dinssa DA, Derra FA, Bedada TL, Asefa YB, Mengesha SD, Alemu ZA, Serte MG, Teklu KT, Woldegabriel MG, Kenea MA, van den Berg H, de Roda Husman AM.	Environ Monit Assess. 2020 Apr 30;192(5):319. doi: 10.1007/s10661-020-08297-z.	Alemayehu TA	Environ Monit Assess	2020	2020-05-02	PMC7192860		10.1007/s10661-020-08297-z
34977238	Prevalence of Intestinal Parasitic Infections and Associated Risk Factors among Pregnant Women Attending Prenatal Care in the Northwestern Ethiopia	Alula GA, Munshea A, Nibret E.	Biomed Res Int. 2021 Dec 23;2021:3387742. doi: 10.1155/2021/3387742. eCollection 2021.	Alula GA	Biomed Res Int	2021	2022-01-03	PMC8718307		10.1155/2021/3387742
28937852	Coccidia of Japanese Quail: From Identification, Prevalence, Infection, and Immunization	Arafat N, Abbas I.	J Parasitol. 2018 Feb;104(1):23-30. doi: 10.1645/17-109. Epub 2017 Nov 16.	Arafat N	J Parasitol	2018	2017-09-23			10.1645/17-109
33630891	Current status of Schistosoma mansoni infection among previously treated rural communities in the Abbey and Didessa Valleys, Western Ethiopia: Implications for sustainable control	Assefa A, Erko B, Gundersen SG, Medhin G, Berhe N.	PLoS One. 2021 Feb 25;16(2):e0247312. doi: 10.1371/journal.pone.0247312. eCollection 2021.	Assefa A	PLoS One	2021	2021-02-25	PMC7906404		10.1371/journal.pone.0247312
30036127	The piglet acute diarrhea model for evaluating efficacy of treatment and control of cryptosporidiosis	Lee S, Beamer G, Tzipori S.	Hum Vaccin Immunother. 2019;15(6):1445-1452. doi: 10.1080/21645515.2018.1498436. Epub 2018 Aug 27.	Lee S	Hum Vaccin Immunother	2019	2018-07-24	PMC6663130		10.1080/21645515.2018.1498436
31405078	Detection and Molecular Identification of Salmonella Virulence Genes in Livestock Production Systems in South Africa	Mthembu TP, Zishiri OT, El Zowalaty ME.	Pathogens. 2019 Aug 9;8(3):124. doi: 10.3390/pathogens8030124.	Mthembu TP	Pathogens	2019	2019-08-14	PMC6789496		10.3390/pathogens8030124
33530462	Identification of Risk Factors Associated with Resistant Escherichia coli Isolates from Poultry Farms in the East Coast of Peninsular Malaysia: A Cross Sectional Study	Elmi SA, Simons D, Elton L, Haider N, Abdel Hamid MM, Shuaib YA, Khan MA, Othman I, Kock R, Osman AY.	Antibiotics (Basel). 2021 Jan 26;10(2):117. doi: 10.3390/antibiotics10020117.	Elmi SA	Antibiotics (Basel)	2021	2021-02-03	PMC7912622		10.3390/antibiotics10020117
27682620	Distribution and characteristics of rodent picornaviruses in China	Du J, Lu L, Liu F, Su H, Dong J, Sun L, Zhu Y, Ren X, Yang F, Guo F, Liu Q, Wu Z, Jin Q.	Sci Rep. 2016 Sep 29;6:34381. doi: 10.1038/srep34381.	Du J	Sci Rep	2016	2016-09-30	PMC5041129		10.1038/srep34381
34648549	Soil fungal community structure and seasonal diversity following application of organic amendments of different quality under maize cropping in Zimbabwe	Tauro TP, Mtambanengwe F, Mpepereki S, Mapfumo P.	PLoS One. 2021 Oct 14;16(10):e0258227. doi: 10.1371/journal.pone.0258227. eCollection 2021.	Tauro TP	PLoS One	2021	2021-10-14	PMC8516296		10.1371/journal.pone.0258227
27357044	Multidrug-Resistant Salmonella Isolates from Swine in the Eastern Cape Province, South Africa	Iwu CJ, Iweriebor BC, Obi LC, Basson AK, Okoh AI.	J Food Prot. 2016 Jul;79(7):1234-9. doi: 10.4315/0362-028X.JFP-15-224.	Iwu CJ	J Food Prot	2016	2016-07-01			10.4315/0362-028X.JFP-15-224
32924917	Genomic diversity of Escherichia coli isolates from non-human primates in the Gambia	Foster-Nyarko E, Alikhan NF, Ravi A, Thilliez G, Thomson NM, Baker D, Kay G, Cramer JD, O'Grady J, Antonio M, Pallen MJ.	Microb Genom. 2020 Sep;6(9):mgen000428. doi: 10.1099/mgen.0.000428. Epub 2020 Sep 14.	Foster-Nyarko E	Microb Genom	2020	2020-09-14	PMC7643976		10.1099/mgen.0.000428
34358275	Rotavirus A infection in pre- and post-vaccine period: Risk factors, genotypes distribution by vaccination status and age of children in Nampula Province, Northern Mozambique (2015-2019)	Chissaque A, Bauhofer AFL, Cossa-Moiane I, Sitoe E, Munlela B, João ED, Langa JS, Chilaúle JJ, Boene SS, Cassocera M, Guimarães EL, Kellogg TA, Gonçalves L, de Deus N.	PLoS One. 2021 Aug 6;16(8):e0255720. doi: 10.1371/journal.pone.0255720. eCollection 2021.	Chissaque A	PLoS One	2021	2021-08-06	PMC8345880		10.1371/journal.pone.0255720
31902492	Microarray-based detection of resistance and virulence factors in commensal Escherichia coli from livestock and farmers in Egypt	Gwida M, Awad A, El-Ashker M, Hotzel H, Monecke S, Ehricht R, Müller E, Reißig A, Barth SA, Berens C, Braun SD.	Vet Microbiol. 2020 Jan;240:108539. doi: 10.1016/j.vetmic.2019.108539. Epub 2019 Nov 29.	Gwida M	Vet Microbiol	2020	2020-01-07			10.1016/j.vetmic.2019.108539
28582978	Detection and prevalence of antimicrobial resistance genes in <i>Campylobacter</i> spp. isolated from chickens and humans	Reddy S, Zishiri OT.	Onderstepoort J Vet Res. 2017 May 29;84(1):e1-e6. doi: 10.4102/ojvr.v84i1.1411.	Reddy S	Onderstepoort J Vet Res	2017	2017-06-07	PMC6238756		10.4102/ojvr.v84i1.1411
27782860	Evaluation of therapeutic potentials of plant extracts against poultry bacteria threatening public health	Abiala M, Olayiwola J, Babatunde O, Aiyelaagbe O, Akinyemi S.	BMC Complement Altern Med. 2016 Oct 26;16(1):417. doi: 10.1186/s12906-016-1399-z.	Abiala M	BMC Complement Altern Med	2016	2016-10-27	PMC5080767		10.1186/s12906-016-1399-z
32605618	Evaluation of in-vivo antidiarrhoeal and in-vitro antibacterial activities of the root extract of Brucea antidysenterica J. F. Mill (Simaroubaceae)	Zewdie KA, Bhoumik D, Wondafrash DZ, Tuem KB.	BMC Complement Med Ther. 2020 Jun 30;20(1):201. doi: 10.1186/s12906-020-03001-7.	Zewdie KA	BMC Complement Med Ther	2020	2020-07-02	PMC7325256		10.1186/s12906-020-03001-7
34846756	Nutrient dynamics during composting of human excreta, cattle manure, and organic waste affected by biochar	Castro-Herrera D, Prost K, Schäfer Y, Kim DG, Yimer F, Tadesse M, Gebrehiwot M, Brüggemann N.	J Environ Qual. 2022 Jan;51(1):19-32. doi: 10.1002/jeq2.20312. Epub 2021 Dec 28.	Castro-Herrera D	J Environ Qual	2022	2021-11-30			10.1002/jeq2.20312
33763136	High Carriage Rate of Extended-Spectrum β-Lactamase-Producing Escherichia coli and Klebsiella Species among Poultry Meat Vendors in Dar es Salaam: The Urgent Need for Intervention to Prevent the Spread of Multidrug-Resistant Pathogens	Mwanginde LW, Majigo M, Kajeguka DC, Joachim A.	Int J Microbiol. 2021 Mar 3;2021:6653993. doi: 10.1155/2021/6653993. eCollection 2021.	Mwanginde LW	Int J Microbiol	2021	2021-03-25	PMC7946468		10.1155/2021/6653993
34007873	Hepatitis E virus infection in high-risk populations in Osun State, Nigeria	Osundare FA, Klink P, Akanbi OA, Wang B, Harms D, Ojurongbe O, Ajayi MA, Babaranti EO, Bock CT, Opaleye OO.	One Health. 2021 Apr 28;13:100256. doi: 10.1016/j.onehlt.2021.100256. eCollection 2021 Dec.	Osundare FA	One Health	2021	2021-05-19	PMC8111252		10.1016/j.onehlt.2021.100256
33266299	Occurrence and Characteristics of Extended-Spectrum β-Lactamase-Producing Escherichia coli from Dairy Cattle, Milk, and Farm Environments in Peninsular Malaysia	Kamaruzzaman EA, Abdul Aziz S, Bitrus AA, Zakaria Z, Hassan L.	Pathogens. 2020 Nov 30;9(12):1007. doi: 10.3390/pathogens9121007.	Kamaruzzaman EA	Pathogens	2020	2020-12-03	PMC7760176		10.3390/pathogens9121007
27843081	Hepatitis E virus: Emerging from the shadows in developed countries	Dalton HR, Seghatchian J.	Transfus Apher Sci. 2016 Dec;55(3):271-274. doi: 10.1016/j.transci.2016.10.016. Epub 2016 Nov 1.	Dalton HR	Transfus Apher Sci	2016	2016-11-16			10.1016/j.transci.2016.10.016
30304251	Yeasts and filamentous fungi in psittacidae and birds of prey droppings in midwest region of Brazil: a potential hazard to human health	Simi WB, Leite-Jr DP, Paula CR, Hoffmann-Santos HD, Takahara DT, Hahn RC.	Braz J Biol. 2019 Jul-Sep;79(3):414-422. doi: 10.1590/1519-6984.181192. Epub 2018 Oct 4.	Simi WB	Braz J Biol	2019	2018-10-11			10.1590/1519-6984.181192
32228797	Determinants of Childhood Zoonotic Enteric Infections in a Semirural Community of Quito, Ecuador	Lowenstein C, Vasco K, Sarzosa S, Salinas L, Torres A, Perry MJ, Simmens SJ, Trueba G, Eisenberg JNS, Graham JP.	Am J Trop Med Hyg. 2020 Jun;102(6):1269-1278. doi: 10.4269/ajtmh.19-0690.	Lowenstein C	Am J Trop Med Hyg	2020	2020-04-02	PMC7253092		10.4269/ajtmh.19-0690
29996903	Molecular characterization of Cryptosporidium spp. and Giardia duodenalis in children in Egypt	Naguib D, El-Gohary AH, Roellig D, Mohamed AA, Arafat N, Wang Y, Feng Y, Xiao L.	Parasit Vectors. 2018 Jul 11;11(1):403. doi: 10.1186/s13071-018-2981-7.	Naguib D	Parasit Vectors	2018	2018-07-13	PMC6042380		10.1186/s13071-018-2981-7
31604429	A prevalence survey of enteral parasites in preschool children in the Mangochi District of Malawi	Jones TPW, Hart JD, Kalua K, Bailey RL.	BMC Infect Dis. 2019 Oct 11;19(1):838. doi: 10.1186/s12879-019-4439-8.	Jones TPW	BMC Infect Dis	2019	2019-10-13	PMC6956491		10.1186/s12879-019-4439-8
27074514	Microbiome: Eating for trillions	Chu DM, Aagaard KM.	Nature. 2016 Apr 21;532(7599):316-7. doi: 10.1038/nature17887. Epub 2016 Apr 13.	Chu DM	Nature	2016	2016-04-14	PMC4929216	NIHMS796067	10.1038/nature17887
30947723	Pathogenic potential and the role of clones and plasmids in beta-lactamase-producing E. coli from chicken faeces in Vietnam	Vounba P, Arsenault J, Bada-Alambédji R, Fairbrother JM.	BMC Vet Res. 2019 Apr 4;15(1):106. doi: 10.1186/s12917-019-1849-1.	Vounba P	BMC Vet Res	2019	2019-04-06	PMC6449924		10.1186/s12917-019-1849-1
30605272	Assessment of biofilm formation by faecal strains of Enterococcus hirae from different species of animals	Bino E, Lauková A, Kandričáková A, Nemcová R.	Pol J Vet Sci. 2018 Dec;21(4):747-754. doi: 10.24425/124314.	Bino E	Pol J Vet Sci	2018	2019-01-04			10.24425/124314
35522699	Diagnosis of Schistosoma infection in non-human animal hosts: A systematic review and meta-analysis	Liang S, Ponpetch K, Zhou YB, Guo J, Erko B, Stothard JR, Murad MH, Zhou XN, Satrija F, Webster JP, Remais JV, Utzinger J, Garba A.	PLoS Negl Trop Dis. 2022 May 6;16(5):e0010389. doi: 10.1371/journal.pntd.0010389. eCollection 2022 May.	Liang S	PLoS Negl Trop Dis	2022	2022-05-06	PMC9116658		10.1371/journal.pntd.0010389
29530088	Investigations on the interplays between Schistosoma mansoni, praziquantel and the gut microbiome	Schneeberger PHH, Coulibaly JT, Panic G, Daubenberger C, Gueuning M, Frey JE, Keiser J.	Parasit Vectors. 2018 Mar 12;11(1):168. doi: 10.1186/s13071-018-2739-2.	Schneeberger PHH	Parasit Vectors	2018	2018-03-14	PMC5848565		10.1186/s13071-018-2739-2
29347985	Seasonal and inter-annual variation of malaria parasite detection in wild chimpanzees	Wu DF, Löhrich T, Sachse A, Mundry R, Wittig RM, Calvignac-Spencer S, Deschner T, Leendertz FH.	Malar J. 2018 Jan 18;17(1):38. doi: 10.1186/s12936-018-2187-7.	Wu DF	Malar J	2018	2018-01-20	PMC5774132		10.1186/s12936-018-2187-7
31243458	Dispersal of linezolid-resistant enterococci carrying poxtA or optrA in retail meat and food-producing animals from Tunisia	Elghaieb H, Freitas AR, Abbassi MS, Novais C, Zouari M, Hassen A, Peixe L.	J Antimicrob Chemother. 2019 Oct 1;74(10):2865-2869. doi: 10.1093/jac/dkz263.	Elghaieb H	J Antimicrob Chemother	2019	2019-06-28			10.1093/jac/dkz263
31622951	Antibiogram, virulotyping and genetic diversity of Escherichia coli and Salmonella serovars isolated from diarrheic calves and calf handlers	Gharieb R, Fawzi E, Elsohaby I.	Comp Immunol Microbiol Infect Dis. 2019 Dec;67:101367. doi: 10.1016/j.cimid.2019.101367. Epub 2019 Oct 10.	Gharieb R	Comp Immunol Microbiol Infect Dis	2019	2019-10-18			10.1016/j.cimid.2019.101367
27793110	Effect of anthelminthic treatment on helminth infection and related anaemia among school-age children in northwestern Ethiopia	Yimam Y, Degarege A, Erko B.	BMC Infect Dis. 2016 Oct 28;16(1):613. doi: 10.1186/s12879-016-1956-6.	Yimam Y	BMC Infect Dis	2016	2016-10-30	PMC5084399		10.1186/s12879-016-1956-6
31170783	African animal trypanosomosis (nagana) in northern KwaZulu-Natal, South Africa: Strategic treatment of cattle on a farm in endemic area	Latif AA, Ntantiso L, De Beer C.	Onderstepoort J Vet Res. 2019 May 30;86(1):e1-e6. doi: 10.4102/ojvr.v86i1.1639.	Latif AA	Onderstepoort J Vet Res	2019	2019-06-08	PMC6556924		10.4102/ojvr.v86i1.1639
35782570	Potential Feed Additives as Antibiotic Alternatives in Broiler Production	Ayalew H, Zhang H, Wang J, Wu S, Qiu K, Qi G, Tekeste A, Wassie T, Chanie D.	Front Vet Sci. 2022 Jun 17;9:916473. doi: 10.3389/fvets.2022.916473. eCollection 2022.	Ayalew H	Front Vet Sci	2022	2022-07-05	PMC9247512		10.3389/fvets.2022.916473
30414264	Analysis of bacteriological pollution and the detection of antibiotic resistance genes of prevailing bacteria emanating from pig farm seepage	Matjuda DS, Aiyegoro OA.	Microbiologyopen. 2019 May;8(5):e00737. doi: 10.1002/mbo3.737. Epub 2018 Nov 9.	Matjuda DS	Microbiologyopen	2019	2018-11-11	PMC6528592		10.1002/mbo3.737
35073916	Genomic diversity and antimicrobial resistance of Campylobacter spp. from humans and livestock in Nigeria	Audu BJ, Norval S, Bruno L, Meenakshi R, Marion M, Forbes KJ.	J Biomed Sci. 2022 Jan 24;29(1):7. doi: 10.1186/s12929-022-00786-2.	Audu BJ	J Biomed Sci	2022	2022-01-25	PMC8788075		10.1186/s12929-022-00786-2
36212611	Prevalence and Antimicrobial Resistance of Campylobacter coli and Campylobacter jejuni Isolated from Pig Guts, Pig Feces, and Surface Swabs from the Cutting Tables at Slaughterhouse and Taverns in Southern Benin	Agbankpe AJ, Kougblenou SD, Dougnon TV, Oussou A, Gbotche E, Koudokpon CH, Legba BB, Baba-Moussa L, Bankole HS.	Int J Microbiol. 2022 Sep 29;2022:5120678. doi: 10.1155/2022/5120678. eCollection 2022.	Agbankpe AJ	Int J Microbiol	2022	2022-10-10	PMC9536969		10.1155/2022/5120678
27987112	Antimicrobial resistance and virulence profile of enterococci isolated from poultry and cattle sources in Nigeria	Ngbede EO, Raji MA, Kwanashie CN, Kwaga JKP.	Trop Anim Health Prod. 2017 Mar;49(3):451-458. doi: 10.1007/s11250-016-1212-5. Epub 2016 Dec 16.	Ngbede EO	Trop Anim Health Prod	2017	2016-12-18			10.1007/s11250-016-1212-5
30606269	The influence of temperature and humidity on the flight activity of Culicoides imicola both under laboratory and field conditions	Venter GJ, Boikanyo SNB, de Beer CJ.	Parasit Vectors. 2019 Jan 3;12(1):4. doi: 10.1186/s13071-018-3272-z.	Venter GJ	Parasit Vectors	2019	2019-01-05	PMC6318895		10.1186/s13071-018-3272-z
33046130	Meta-analysis of cyathostomin species-specific prevalence and relative abundance in domestic horses from 1975-2020: emphasis on geographical region and specimen collection method	Bellaw JL, Nielsen MK.	Parasit Vectors. 2020 Oct 12;13(1):509. doi: 10.1186/s13071-020-04396-5.	Bellaw JL	Parasit Vectors	2020	2020-10-13	PMC7552500		10.1186/s13071-020-04396-5
28081123	Yersinia enterocolitica, a Neglected Cause of Human Enteric Infections in Côte d'Ivoire	Saraka D, Savin C, Kouassi S, Cissé B, Koffi E, Cabanel N, Brémont S, Faye-Kette H, Dosso M, Carniel E.	PLoS Negl Trop Dis. 2017 Jan 12;11(1):e0005216. doi: 10.1371/journal.pntd.0005216. eCollection 2017 Jan.	Saraka D	PLoS Negl Trop Dis	2017	2017-01-13	PMC5230755		10.1371/journal.pntd.0005216
28804168	Malaria in China, 2011-2015: an observational study	Lai S, Li Z, Wardrop NA, Sun J, Head MG, Huang Z, Zhou S, Yu J, Zhang Z, Zhou SS, Xia Z, Wang R, Zheng B, Ruan Y, Zhang L, Zhou XN, Tatem AJ, Yu H.	Bull World Health Organ. 2017 Aug 1;95(8):564-573. doi: 10.2471/BLT.17.191668. Epub 2017 May 26.	Lai S	Bull World Health Organ	2017	2017-08-15	PMC5537755		10.2471/BLT.17.191668
33920028	Antimicrobial Resistance Creates Threat to Chimpanzee Health and Conservation in the Wild	Parsons MB, Travis DA, Lonsdorf EV, Lipende I, Elchoufi D, Gilagiza B, Collins A, Kamenya S, Tauxe RV, Gillespie TR.	Pathogens. 2021 Apr 14;10(4):477. doi: 10.3390/pathogens10040477.	Parsons MB	Pathogens	2021	2021-04-30	PMC8071057		10.3390/pathogens10040477
30106283	Fecal Fingerprints of Enteric Pathogen Contamination in Public Environments of Kisumu, Kenya, Associated with Human Sanitation Conditions and Domestic Animals	Baker KK, Senesac R, Sewell D, Sen Gupta A, Cumming O, Mumma J.	Environ Sci Technol. 2018 Sep 18;52(18):10263-10274. doi: 10.1021/acs.est.8b01528. Epub 2018 Aug 27.	Baker KK	Environ Sci Technol	2018	2018-08-15	PMC6557411	NIHMS1007054	10.1021/acs.est.8b01528
34095562	Optimising pyrolysis conditions for high-quality biochar production using black soldier fly larvae faecal-derived residue as feedstock	Nkomo N, Odindo AO, Musazura W, Missengue R.	Heliyon. 2021 May 21;7(5):e07025. doi: 10.1016/j.heliyon.2021.e07025. eCollection 2021 May.	Nkomo N	Heliyon	2021	2021-06-07	PMC8165418		10.1016/j.heliyon.2021.e07025
35344788	Enhancing pathogen inactivation in pig manure by introducing thermophilic and hyperthermophilic hygienization in a two-stage anaerobic digestion process	Lin M, Ren L, Mdondo Wandera S, Liu Y, Dong R, Qiao W.	Waste Manag. 2022 May 1;144:123-131. doi: 10.1016/j.wasman.2022.03.019. Epub 2022 Mar 25.	Lin M	Waste Manag	2022	2022-03-28			10.1016/j.wasman.2022.03.019
33872339	One dog's waste is another dog's wealth: A pilot study of fecal microbiota transplantation in dogs with acute hemorrhagic diarrhea syndrome	Gal A, Barko PC, Biggs PJ, Gedye KR, Midwinter AC, Williams DA, Burchell RK, Pazzi P.	PLoS One. 2021 Apr 19;16(4):e0250344. doi: 10.1371/journal.pone.0250344. eCollection 2021.	Gal A	PLoS One	2021	2021-04-19	PMC8055013		10.1371/journal.pone.0250344
29424716	Soil-transmitted helminth eggs assessment in wastewater in an urban area in India	Grego S, Barani V, Hegarty-Craver M, Raj A, Perumal P, Berg AB, Archer C.	J Water Health. 2018 Feb;16(1):34-43. doi: 10.2166/wh.2017.147.	Grego S	J Water Health	2018	2018-02-10	PMC7734373		10.2166/wh.2017.147
34451397	Sparse Evidence for Giardia intestinalis, Cryptosporidium spp. and Microsporidia Infections in Humans, Domesticated Animals and Wild Nonhuman Primates Sharing a Farm-Forest Mosaic Landscape in Western Uganda	Cibot M, McLennan MR, Kváč M, Sak B, Asiimwe C, Petrželková K.	Pathogens. 2021 Jul 23;10(8):933. doi: 10.3390/pathogens10080933.	Cibot M	Pathogens	2021	2021-08-28	PMC8398676		10.3390/pathogens10080933
34919514	Worldwide distribution and environmental origin of the Adelaide imipenemase (AIM-1), a potent carbapenemase in Pseudomonas aeruginosa	Amsalu A, Sapula SA, Whittall JJ, Hart BJ, Bell JM, Turnidge J, Venter H.	Microb Genom. 2021 Dec;7(12):000715. doi: 10.1099/mgen.0.000715.	Amsalu A	Microb Genom	2021	2021-12-17	PMC8767344		10.1099/mgen.0.000715
29031736	Livestock ownership and microbial contamination of drinking-water: Evidence from nationally representative household surveys in Ghana, Nepal and Bangladesh	Wardrop NA, Hill AG, Dzodzomenyo M, Aryeetey G, Wright JA.	Int J Hyg Environ Health. 2018 Jan;221(1):33-40. doi: 10.1016/j.ijheh.2017.09.014. Epub 2017 Oct 3.	Wardrop NA	Int J Hyg Environ Health	2018	2017-10-17	PMC5739303		10.1016/j.ijheh.2017.09.014
31434244	Characterization of Non-O157 Escherichia coli from Cattle Faecal Samples in the North-West Province of South Africa	Bumunang EW, McAllister TA, Zaheer R, Ortega Polo R, Stanford K, King R, Niu YD, Ateba CN.	Microorganisms. 2019 Aug 20;7(8):272. doi: 10.3390/microorganisms7080272.	Bumunang EW	Microorganisms	2019	2019-08-23	PMC6723556		10.3390/microorganisms7080272
29864586	Evaluation of the immune responses of the brown mussel Perna perna as indicators of fecal pollution	Silva Dos Santos F, Neves RAF, Carvalho WF, Krepsky N, Crapez MAC.	Fish Shellfish Immunol. 2018 Sep;80:115-123. doi: 10.1016/j.fsi.2018.05.061. Epub 2018 Jun 1.	Silva Dos Santos F	Fish Shellfish Immunol	2018	2018-06-05			10.1016/j.fsi.2018.05.061
31772510	Evaluation of Occurrence, Concentration, and Removal of Pathogenic Parasites and Fecal Coliforms in Three Waste Stabilization Pond Systems in Tanzania	Zacharia A, Ahmada W, Outwater AH, Ngasala B, Van Deun R.	ScientificWorldJournal. 2019 Oct 23;2019:3415617. doi: 10.1155/2019/3415617. eCollection 2019.	Zacharia A	ScientificWorldJournal	2019	2019-11-28	PMC6854263		10.1155/2019/3415617
32124087	Occurrence of Staphylococcus spp. and investigation of fecal and animal viral contaminations in livestock, river water, and sewage from Tunisia and Romania	Rahmani F, Hmaied F, Matei I, Chirila F, Fit N, Yahya M, Jebri S, Amairia S, Hamdi M.	Environ Monit Assess. 2020 Mar 2;192(4):206. doi: 10.1007/s10661-020-8172-y.	Rahmani F	Environ Monit Assess	2020	2020-03-04			10.1007/s10661-020-8172-y
34161637	Impacts of different treatment methods for cattle manure on the spread of faecal indicator organisms from soil to lettuce in Nigeria	Chukwu VA, Smith JU, Strachan NJC, Avery LM, Obiekezie SO.	J Appl Microbiol. 2022 Jan;132(1):618-632. doi: 10.1111/jam.15189. Epub 2021 Jul 11.	Chukwu VA	J Appl Microbiol	2022	2021-06-23			10.1111/jam.15189
34063706	Establishing Babesia bovis-Free Tick Colony Following Treatment of the Host with Diminazene Aceturate (Berenil)	Tirosh-Levy S, Roth A, Leibovich B, Fleiderovitz L, Frid O, Yasur-Landau D, Wolkomirskyi R, Mazuz ML.	Pathogens. 2021 May 3;10(5):554. doi: 10.3390/pathogens10050554.	Tirosh-Levy S	Pathogens	2021	2021-06-02	PMC8147767		10.3390/pathogens10050554
29879114	Risk factors for human acute leptospirosis in northern Tanzania	Maze MJ, Cash-Goldwasser S, Rubach MP, Biggs HM, Galloway RL, Sharples KJ, Allan KJ, Halliday JEB, Cleaveland S, Shand MC, Muiruri C, Kazwala RR, Saganda W, Lwezaula BF, Mmbaga BT, Maro VP, Crump JA.	PLoS Negl Trop Dis. 2018 Jun 7;12(6):e0006372. doi: 10.1371/journal.pntd.0006372. eCollection 2018 Jun.	Maze MJ	PLoS Negl Trop Dis	2018	2018-06-08	PMC5991637		10.1371/journal.pntd.0006372
28797540	Efficiency of two sewage treatment systems (activated sludge and natural lagoons) for helminth egg removal in Morocco	Chaoua S, Boussaa S, Khadra A, Boumezzough A.	J Infect Public Health. 2018 Mar-Apr;11(2):197-202. doi: 10.1016/j.jiph.2017.07.026. Epub 2017 Aug 7.	Chaoua S	J Infect Public Health	2018	2017-08-12			10.1016/j.jiph.2017.07.026
30911048	Molecular quantification of Plasmodium parasite density from the blood retained in used RDTs	Robinson A, Busula AO, Muwanguzi JK, Powers SJ, Masiga DK, Bousema T, Takken W, de Boer JG, Logan JG, Beshir KB, Sutherland CJ.	Sci Rep. 2019 Mar 25;9(1):5107. doi: 10.1038/s41598-019-41438-0.	Robinson A	Sci Rep	2019	2019-03-27	PMC6434039		10.1038/s41598-019-41438-0
30657940	Extensive Serological Survey of Multiple African Nonhuman Primate Species Reveals Low Prevalence of Immunoglobulin G Antibodies to 4 Ebola Virus Species	Ayouba A, Ahuka-Mundeke S, Butel C, Mbala Kingebeni P, Loul S, Tagg N, Villabona-Arenas CJ, Lacroix A, Ndimbo-Kumugo SP, Keita AK, Toure A, Couacy-Hymann E, Calvignac-Spencer S, Leendertz FH, Formenty P, Delaporte E, Muyembe-Tamfum JJ, Mpoudi Ngole E, Peeters M.	J Infect Dis. 2019 Oct 8;220(10):1599-1608. doi: 10.1093/infdis/jiz006.	Ayouba A	J Infect Dis	2019	2019-01-19			10.1093/infdis/jiz006
33095198	Prevalence, antibiotic resistance and virulence of Enterococcus spp. from wastewater treatment plant effluent and receiving waters in South Africa	Molale-Tom LG, Bezuidenhout CC.	J Water Health. 2020 Oct;18(5):753-765. doi: 10.2166/wh.2020.086.	Molale-Tom LG	J Water Health	2020	2020-10-23			10.2166/wh.2020.086
34736356	Hepatitis E virus infection in pigs: a first report from Zambia	Chambaro HM, Sasaki M, Muleya W, Kajihara M, Shawa M, Mwape KE, Harima H, Qiu Y, Hall WW, Fandamu P, Squarre D, Simulundu E, Sawa H, Orba Y.	Emerg Microbes Infect. 2021 Dec;10(1):2169-2172. doi: 10.1080/22221751.2021.2002669.	Chambaro HM	Emerg Microbes Infect	2021	2021-11-05	PMC8635572		10.1080/22221751.2021.2002669
29892443	Synchronized shift of oral, faecal and urinary microbiotas in bats and natural infection dynamics during seasonal reproduction	Dietrich M, Kearney T, Seamark ECJ, Paweska JT, Markotter W.	R Soc Open Sci. 2018 May 2;5(5):180041. doi: 10.1098/rsos.180041. eCollection 2018 May.	Dietrich M	R Soc Open Sci	2018	2018-06-13	PMC5990816		10.1098/rsos.180041
30774261	Virulence typing and antibiotic susceptibility profiling of thermophilic Campylobacters isolated from poultry, animal, and human species	Rawat N, Maansi, Kumar D, Upadhyay AK.	Vet World. 2018 Dec;11(12):1698-1705. doi: 10.14202/vetworld.2018.1698-1705. Epub 2018 Dec 19.	Rawat N	Vet World	2018	2019-02-19	PMC6362333		10.14202/vetworld.2018.1698-1705
35579756	Prevalence and genetic characterization of Enterocytozoon bieneusi in children in Northeast Egypt	Naguib D, Roellig DM, Arafat N, Xiao L.	Parasitol Res. 2022 Jul;121(7):2087-2092. doi: 10.1007/s00436-022-07546-z. Epub 2022 May 17.	Naguib D	Parasitol Res	2022	2022-05-17	PMC9218962	NIHMS1815166	10.1007/s00436-022-07546-z
35680677	Eimeria infections in domestic and wild ruminants with reference to control options in domestic ruminants	Bangoura B, Bhuiya MAI, Kilpatrick M.	Parasitol Res. 2022 Aug;121(8):2207-2232. doi: 10.1007/s00436-022-07564-x. Epub 2022 Jun 10.	Bangoura B	Parasitol Res	2022	2022-06-10			10.1007/s00436-022-07564-x
30034182	Molecular characterization and antibiotic resistance patterns of avian fecal Escherichia coli from turkeys, geese, and ducks	Dube N, Mbanga J.	Vet World. 2018 Jun;11(6):859-867. doi: 10.14202/vetworld.2018.859-867. Epub 2018 Jun 27.	Dube N	Vet World	2018	2018-07-24	PMC6048085		10.14202/vetworld.2018.859-867
28833383	Oxidative stress induced by glyphosate-based herbicide on freshwater turtles	Héritier L, Duval D, Galinier R, Meistertzheim AL, Verneau O.	Environ Toxicol Chem. 2017 Dec;36(12):3343-3350. doi: 10.1002/etc.3916. Epub 2017 Aug 22.	Héritier L	Environ Toxicol Chem	2017	2017-08-24			10.1002/etc.3916
32257096	Fish Husbandry Practices and Water Quality in Central Kenya: Potential Risk Factors for Fish Mortality and Infectious Diseases	Wanja DW, Mbuthia PG, Waruiru RM, Mwadime JM, Bebora LC, Nyaga PN, Ngowi HA.	Vet Med Int. 2020 Mar 19;2020:6839354. doi: 10.1155/2020/6839354. eCollection 2020.	Wanja DW	Vet Med Int	2020	2020-04-08	PMC7106927		10.1155/2020/6839354
30447612	Characterization of leachates from waste landfill sites in a religious camp along Lagos-Ibadan expressway, Nigeria and its hepatotoxicity in rats	Ogunlaja A, Abarikwu SO, Otuechere CA, Oshoro OO.	Chemosphere. 2019 Feb;217:636-645. doi: 10.1016/j.chemosphere.2018.11.042. Epub 2018 Nov 7.	Ogunlaja A	Chemosphere	2019	2018-11-18			10.1016/j.chemosphere.2018.11.042
35018289	Prevalence of multi-drug resistant bacteria associated with foods and drinks in Nigeria (2015-2020): A systematic review	Mola I, Onibokun A, Oranusi S.	Ital J Food Saf. 2021 Nov 22;10(4):9417. doi: 10.4081/ijfs.2021.9417. eCollection 2021 Nov 22.	Mola I	Ital J Food Saf	2021	2022-01-12	PMC8672312		10.4081/ijfs.2021.9417
31489177	Chicken feather hydrolysate as alternative peptone source for microbial cultivation	Akpor OB, Odesola DE, Thomas RE, Oluba OM.	F1000Res. 2018 Dec 10;7:1918. doi: 10.12688/f1000research.17134.3. eCollection 2018.	Akpor OB	F1000Res	2018	2019-09-10	PMC6707403		10.12688/f1000research.17134.3
34500331	Extraction of cellulose nanocrystals from areca waste and its application in eco-friendly biocomposite film	Perumal AB, Nambiar RB, Sellamuthu PS, Sadiku ER, Li X, He Y.	Chemosphere. 2022 Jan;287(Pt 2):132084. doi: 10.1016/j.chemosphere.2021.132084. Epub 2021 Aug 30.	Perumal AB	Chemosphere	2022	2021-09-09			10.1016/j.chemosphere.2021.132084
28435875	Mandrills use olfaction to socially avoid parasitized conspecifics	Poirotte C, Massol F, Herbert A, Willaume E, Bomo PM, Kappeler PM, Charpentier MJE.	Sci Adv. 2017 Apr 7;3(4):e1601721. doi: 10.1126/sciadv.1601721. eCollection 2017 Apr.	Poirotte C	Sci Adv	2017	2017-04-25	PMC5384805		10.1126/sciadv.1601721
31528034	Opportunistic pathogenic fungi isolated from feces of feral pigeons in Mafikeng, North West Province of South Africa	Syakalima M, Ramatla T, Lubanza N.	Vet World. 2019 Jul;12(7):1066-1069. doi: 10.14202/vetworld.2019.1066-1069. Epub 2019 Jul 18.	Syakalima M	Vet World	2019	2019-09-19	PMC6702576		10.14202/vetworld.2019.1066-1069
31824465	Molecular Detection and Genetic Characterization of Novel RNA Viruses in Wild and Synanthropic Rodents and Shrews in Kenya	Onyuok SO, Hu B, Li B, Fan Y, Kering K, Ochola GO, Zheng XS, Obanda V, Ommeh S, Yang XL, Agwanda B, Shi ZL.	Front Microbiol. 2019 Nov 21;10:2696. doi: 10.3389/fmicb.2019.02696. eCollection 2019.	Onyuok SO	Front Microbiol	2019	2019-12-12	PMC6881279		10.3389/fmicb.2019.02696
32525841	Intestinal parasitic infections in children under five in the Central Hospital of Nampula, Northern Mozambique	Ferreira FS, Pereira FDLM, Martins MDRO.	J Infect Dev Ctries. 2020 May 31;14(5):532-539. doi: 10.3855/jidc.11620.	Ferreira FS	J Infect Dev Ctries	2020	2020-06-12			10.3855/jidc.11620
33066115	Impact of Yeast-Derived β-Glucans on the Porcine Gut Microbiota and Immune System in Early Life	de Vries H, Geervliet M, Jansen CA, Rutten VPMG, van Hees H, Groothuis N, Wells JM, Savelkoul HFJ, Tijhaar E, Smidt H.	Microorganisms. 2020 Oct 13;8(10):1573. doi: 10.3390/microorganisms8101573.	de Vries H	Microorganisms	2020	2020-10-17	PMC7601942		10.3390/microorganisms8101573
31333157	Disseminated Mycobacterium ulcerans Infection in Wild Grasscutters (Thryonomys swinderianus), Côte d'Ivoire	Hammoudi N, Dizoe AS, Regoui S, Davoust B, Drancourt M, Bouam A.	Am J Trop Med Hyg. 2019 Sep;101(3):491-493. doi: 10.4269/ajtmh.19-0137.	Hammoudi N	Am J Trop Med Hyg	2019	2019-07-24	PMC6726967		10.4269/ajtmh.19-0137
33320918	Soil-transmitted helminth infections among pre-school aged children in Gamo Gofa zone, Southern Ethiopia: Prevalence, intensity and intervention status	Asfaw MA, Gezmu T, Wegayehu T, Bekele A, Hailemariam Z, Masresha N, Gebre T.	PLoS One. 2020 Dec 15;15(12):e0243946. doi: 10.1371/journal.pone.0243946. eCollection 2020.	Asfaw MA	PLoS One	2020	2020-12-15	PMC7737900		10.1371/journal.pone.0243946
29161678	Preliminary evaluation of pathogenic bacteria loading on organic Municipal Solid Waste compost and vermicompost	Soobhany N.	J Environ Manage. 2018 Jan 15;206:763-767. doi: 10.1016/j.jenvman.2017.11.029. Epub 2017 Nov 20.	Soobhany N	J Environ Manage	2018	2017-11-22			10.1016/j.jenvman.2017.11.029
33141859	Assessment of knowledge, practice, and status of food handlers toward Salmonella, Shigella, and intestinal parasites: A cross-sectional study in Tigrai prison centers, Ethiopia	Mardu F, Negash H, Legese H, Berhe B, Tesfay K, Haileslasie H, Tesfanchal B, Gebremichail G, Belay G, Gebremedhin H.	PLoS One. 2020 Nov 3;15(11):e0241145. doi: 10.1371/journal.pone.0241145. eCollection 2020.	Mardu F	PLoS One	2020	2020-11-03	PMC7608870		10.1371/journal.pone.0241145
33524028	Exploring the influence of different habitats and their volatile chemistry in modulating sand fly population structure in a leishmaniasis endemic foci, Kenya	Hassaballa IB, Torto B, Sole CL, Tchouassi DP.	PLoS Negl Trop Dis. 2021 Feb 1;15(2):e0009062. doi: 10.1371/journal.pntd.0009062. eCollection 2021 Feb.	Hassaballa IB	PLoS Negl Trop Dis	2021	2021-02-01	PMC7877749		10.1371/journal.pntd.0009062
31510932	Escherichia coli O157:H7: distribution, molecular characterization, antimicrobial resistance patterns and source of contamination of sheep and goat carcasses at an export abattoir, Mojdo, Ethiopia	Abreham S, Teklu A, Cox E, Sisay Tessema T.	BMC Microbiol. 2019 Sep 12;19(1):215. doi: 10.1186/s12866-019-1590-8.	Abreham S	BMC Microbiol	2019	2019-09-13	PMC6740007		10.1186/s12866-019-1590-8
31941810	Campylobacter Abundance in Breastfed Infants and Identification of a New Species in the Global Enterics Multicenter Study	Bian X, Garber JM, Cooper KK, Huynh S, Jones J, Mills MK, Rafala D, Nasrin D, Kotloff KL, Parker CT, Tennant SM, Miller WG, Szymanski CM.	mSphere. 2020 Jan 15;5(1):e00735-19. doi: 10.1128/mSphere.00735-19.	Bian X	mSphere	2020	2020-01-17	PMC6968651		10.1128/mSphere.00735-19
33918893	Molecular Characterisation of Cryptosporidium spp. in Mozambican Children Younger than 5 Years Enrolled in a Matched Case-Control Study on the Aetiology of Diarrhoeal Disease	Messa A Jr, Köster PC, Garrine M, Nhampossa T, Massora S, Cossa A, Bassat Q, Kotloff K, Levine MM, Alonso PL, Carmena D, Mandomando I.	Pathogens. 2021 Apr 9;10(4):452. doi: 10.3390/pathogens10040452.	Messa A Jr	Pathogens	2021	2021-04-30	PMC8070020		10.3390/pathogens10040452
35786605	Biotransformation of Morphinone and Its Glutathione Adduct Derived from Morphine by Anaerobic Gut Microbes in Guinea Pigs	Kumagai Y.	Biol Pharm Bull. 2022;45(7):968-971. doi: 10.1248/bpb.b22-00240.	Kumagai Y	Biol Pharm Bull	2022	2022-07-05			10.1248/bpb.b22-00240
32164766	Antibiogram and beta-lactamase genes among cefotaxime resistant E. coli from wastewater treatment plant	Adegoke AA, Madu CE, Aiyegoro OA, Stenström TA, Okoh AI.	Antimicrob Resist Infect Control. 2020 Mar 12;9(1):46. doi: 10.1186/s13756-020-0702-4.	Adegoke AA	Antimicrob Resist Infect Control	2020	2020-03-14	PMC7068970		10.1186/s13756-020-0702-4
32298944	The complete genome of lytic Salmonella phage vB_SenM-PA13076 and therapeutic potency in the treatment of lethal Salmonella Enteritidis infections in mice	Bao H, Zhou Y, Shahin K, Zhang H, Cao F, Pang M, Zhang X, Zhu S, Olaniran A, Schmidt S, Wang R.	Microbiol Res. 2020 Aug;237:126471. doi: 10.1016/j.micres.2020.126471. Epub 2020 Mar 19.	Bao H	Microbiol Res	2020	2020-04-17			10.1016/j.micres.2020.126471
28541454	Comprehensive Analysis of Prevalence, Epidemiologic Characteristics, and Clinical Characteristics of Monoinfection and Coinfection in Diarrheal Diseases in Children in Tanzania	Moyo SJ, Kommedal Ø, Blomberg B, Hanevik K, Tellevik MG, Maselle SY, Langeland N.	Am J Epidemiol. 2017 Nov 1;186(9):1074-1083. doi: 10.1093/aje/kwx173.	Moyo SJ	Am J Epidemiol	2017	2017-05-26	PMC5860328		10.1093/aje/kwx173
33748450	Risk factors for Salmonella enterica subsp. enterica persistence in broiler-chicken flocks on Reunion Island	Ethèves MA, Choisis N, Alvarez S, Dalleau F, Hascoat J, Gallard V, Cardinale E.	Heliyon. 2021 Mar 8;7(3):e06278. doi: 10.1016/j.heliyon.2021.e06278. eCollection 2021 Mar.	Ethèves MA	Heliyon	2021	2021-03-22	PMC7969330		10.1016/j.heliyon.2021.e06278
33063130	Prevalence and seasonal variation of gastrointestinal nematodes and coccidia infecting ovine grazing on communal rangelands in the Eastern Cape, South Africa	Jansen MS, Nyangiwe N, Yawa M, Dastile M, Mabhece V, Muchenje V, Mpendulo TC.	Parasitol Res. 2020 Dec;119(12):4169-4175. doi: 10.1007/s00436-020-06927-6. Epub 2020 Oct 16.	Jansen MS	Parasitol Res	2020	2020-10-16			10.1007/s00436-020-06927-6
32486515	Composting Reduces the Vitality of H9N2 in Poultry Manure and EMCV in Pig Manure Allowing for an Environmentally Friendly Use of These Animal Wastes: A Preliminary Study	Jeong KH, Lee DJ, Lee DH, Ravindran B, Chang SW, Mupambwa HA, Lee MG, Ahn HK.	Microorganisms. 2020 May 31;8(6):829. doi: 10.3390/microorganisms8060829.	Jeong KH	Microorganisms	2020	2020-06-04	PMC7356560		10.3390/microorganisms8060829
33091025	High rate of intestinal parasites among a closed community of Zay populations residing on three islands of Lake Ziway, Ethiopia	Micho H, Fantahun M, Gebreyohannes Z, Bedaso A, Bereka N, Abebayehu B, Mekonnen AB, Taye B, Desta K, Tsegaye A.	PLoS One. 2020 Oct 22;15(10):e0240582. doi: 10.1371/journal.pone.0240582. eCollection 2020.	Micho H	PLoS One	2020	2020-10-22	PMC7580935		10.1371/journal.pone.0240582
26879347	Fecal prevalence, serotype distribution and antimicrobial resistance of Salmonellae in dairy cattle in central Ethiopia	Eguale T, Engidawork E, Gebreyes WA, Asrat D, Alemayehu H, Medhin G, Johnson RP, Gunn JS.	BMC Microbiol. 2016 Feb 16;16:20. doi: 10.1186/s12866-016-0638-2.	Eguale T	BMC Microbiol	2016	2016-02-17	PMC4754838		10.1186/s12866-016-0638-2
34257358	RETRACTED ARTICLE: Molecular detection of pathogenic Escherichia coli strains and their antibiogram associated with risk factors from diarrheic calves in Jimma Ethiopia	Ali DA, Tesema TS, Belachew YD.	Sci Rep. 2021 Jul 13;11(1):14356. doi: 10.1038/s41598-021-93688-6.	Ali DA	Sci Rep	2021	2021-07-14	PMC8277816		10.1038/s41598-021-93688-6
31317033	Detection of Virulence Genes in Multidrug Resistant Enterococci Isolated from Feedlots Dairy and Beef Cattle: Implications for Human Health and Food Safety	Tatsing Foka FE, Ateba CN.	Biomed Res Int. 2019 Jun 17;2019:5921840. doi: 10.1155/2019/5921840. eCollection 2019.	Tatsing Foka FE	Biomed Res Int	2019	2019-07-19	PMC6601486		10.1155/2019/5921840
29884127	Characterisation of STEC and other diarrheic E. coli isolated on CHROMagar™STEC at a tertiary referral hospital, Cape Town	Kalule JB, Keddy KH, Nicol MP.	BMC Microbiol. 2018 Jun 8;18(1):55. doi: 10.1186/s12866-018-1195-7.	Kalule JB	BMC Microbiol	2018	2018-06-10	PMC5994027		10.1186/s12866-018-1195-7
34673400	Ecological impact of antibiotics on bioremediation performance of constructed wetlands: Microbial and plant dynamics, and potential antibiotic resistance genes hotspots	Ohore OE, Qin Z, Sanganyado E, Wang Y, Jiao X, Liu W, Wang Z.	J Hazard Mater. 2022 Feb 15;424(Pt B):127495. doi: 10.1016/j.jhazmat.2021.127495. Epub 2021 Oct 13.	Ohore OE	J Hazard Mater	2022	2021-10-21			10.1016/j.jhazmat.2021.127495
35111416	An exploratory assessment of human and animal health concerns of smallholder farmers in rural communities of Chimborazo, Ecuador	Chavez-Lindell TL, Moncayo AL, Vinueza Veloz MF, Odoi A.	PeerJ. 2022 Jan 17;9:e12208. doi: 10.7717/peerj.12208. eCollection 2022.	Chavez-Lindell TL	PeerJ	2022	2022-02-03	PMC8772447		10.7717/peerj.12208
30031039	Genotyping and antimicrobial resistance patterns of Helicobacter pylori in human and dogs associated with A2142G and A2143G point mutations in clarithromycin resistance	Hamza D, Elhelw R, Elhariri M, Ragab E.	Microb Pathog. 2018 Oct;123:330-338. doi: 10.1016/j.micpath.2018.07.016. Epub 2018 Jul 18.	Hamza D	Microb Pathog	2018	2018-07-22			10.1016/j.micpath.2018.07.016
32414337	Molecular prevalence of intestinal parasites infections in children with diarrhea in Franceville, Southeast of Gabon	Oyegue-Liabagui SL, Ndjangangoye NK, Kouna LC, Lekolo GM, Mounioko F, Kwedi Nolna S, Lekana-Douki JB.	BMC Infect Dis. 2020 May 15;20(1):350. doi: 10.1186/s12879-020-05071-x.	Oyegue-Liabagui SL	BMC Infect Dis	2020	2020-05-17	PMC7226932		10.1186/s12879-020-05071-x
33829128	Chicken eggs, childhood stunting and environmental hygiene: an ethnographic study from the Campylobacter genomics and environmental enteric dysfunction (CAGED) project in Ethiopia	Bardosh KL, Hussein JW, Sadik EA, Hassen JY, Ketema M, Ibrahim AM, McKune SL, Havelaar AH.	One Health Outlook. 2020 Mar 23;2:5. doi: 10.1186/s42522-020-00012-9. eCollection 2020.	Bardosh KL	One Health Outlook	2020	2021-04-08	PMC7993501		10.1186/s42522-020-00012-9
32559192	Evaluation of a rapid diagnostic test for Schistosoma mansoni infection based on the detection of circulating cathodic antigen in urine in Central Sudan	Elbasheir MM, Karti IA, Elamin EM.	PLoS Negl Trop Dis. 2020 Jun 19;14(6):e0008313. doi: 10.1371/journal.pntd.0008313. eCollection 2020 Jun.	Elbasheir MM	PLoS Negl Trop Dis	2020	2020-06-20	PMC7360052		10.1371/journal.pntd.0008313
31398528	Morphologic and genomic characterization of a broad host range Salmonella enterica serovar Pullorum lytic phage vB_SPuM_SP116	Bao H, Shahin K, Zhang Q, Zhang H, Wang Z, Zhou Y, Zhang X, Zhu S, Stefan S, Wang R.	Microb Pathog. 2019 Nov;136:103659. doi: 10.1016/j.micpath.2019.103659. Epub 2019 Aug 6.	Bao H	Microb Pathog	2019	2019-08-10			10.1016/j.micpath.2019.103659
28962552	Protocol and baseline data for a multi-year cohort study of the effects of different mass drug treatment approaches on functional morbidities from schistosomiasis in four African countries	Shen Y, King CH, Binder S, Zhang F, Whalen CC, Evan Secor W, Montgomery SP, Mwinzi PNM, Olsen A, Magnussen P, Kinung'hi S, Phillips AE, Nalá R, Ferro J, Aurelio HO, Fleming F, Garba A, Hamidou A, Fenwick A, Campbell CH Jr, Colley DG.	BMC Infect Dis. 2017 Sep 29;17(1):652. doi: 10.1186/s12879-017-2738-5.	Shen Y	BMC Infect Dis	2017	2017-10-01	PMC5622450		10.1186/s12879-017-2738-5
30917117	The landscape of enteric pathogen exposure of young children in public domains of low-income, urban Kenya: The influence of exposure pathway and spatial range of play on multi-pathogen exposure risks	Medgyesi D, Sewell D, Senesac R, Cumming O, Mumma J, Baker KK.	PLoS Negl Trop Dis. 2019 Mar 27;13(3):e0007292. doi: 10.1371/journal.pntd.0007292. eCollection 2019 Mar.	Medgyesi D	PLoS Negl Trop Dis	2019	2019-03-28	PMC6453472		10.1371/journal.pntd.0007292
30609386	Risk of acquisition of human diarrhoeagenic Escherichia coli virulence genes in intercontinental travellers: A prospective, multi-centre study	van Hattem JM, Cabal A, Arcilla MS, Alvarez J, de Jong MD, Melles DC, Penders J; COMBAT consortium, Schmidt CG, Schultsz C.	Travel Med Infect Dis. 2019 Sep-Oct;31:101362. doi: 10.1016/j.tmaid.2018.12.005. Epub 2019 Jan 1.	van Hattem JM	Travel Med Infect Dis	2019	2019-01-05			10.1016/j.tmaid.2018.12.005
27702916	Evaluation of the efficacy of chitosan nanoparticles loaded ΦKAZ14 bacteriophage in the biological control of colibacillosis in chickens	Kaikabo AA, AbdulKarim SM, Abas F.	Poult Sci. 2017 Feb 1;96(2):295-302. doi: 10.3382/ps/pew255. Epub 2016 Oct 4.	Kaikabo AA	Poult Sci	2017	2016-10-06	PMC5266084		10.3382/ps/pew255
28593821	The effects of cleaning/disinfecting agents on biogas production in the anaerobic digestion of cow dung slurry	Ogunwande GA, Adeleye AI, Nureni IO, Omidiora O.	Environ Technol. 2018 Jul;39(14):1803-1813. doi: 10.1080/09593330.2017.1340346. Epub 2017 Jun 24.	Ogunwande GA	Environ Technol	2018	2017-06-09			10.1080/09593330.2017.1340346
31100503	Various Inc-type plasmids and lineages of Escherichia coli and Klebsiella pneumoniae spreading bla(CTX-M-15,)bla(CTX-M-1) and mcr-1 genes in camels in Tunisia	Saidani M, Messadi L, Mefteh J, Chaouechi A, Soudani A, Selmi R, Dâaloul-Jedidi M, Ben Chehida F, Mamlouk A, Jemli MH, Madec JY, Haenni M.	J Glob Antimicrob Resist. 2019 Dec;19:280-283. doi: 10.1016/j.jgar.2019.05.007. Epub 2019 May 14.	Saidani M	J Glob Antimicrob Resist	2019	2019-05-18			10.1016/j.jgar.2019.05.007
30615998	Poultry as a vector for emerging multidrug resistant Enterococcus spp.: First report of vancomycin (van) and the chloramphenicol-florfenicol (cat-fex-cfr) resistance genes from pigeon and duck faeces	Osman KM, Badr J, Orabi A, Elbehiry A, Saad A, Ibrahim MDS, Hanafy MH.	Microb Pathog. 2019 Mar;128:195-205. doi: 10.1016/j.micpath.2019.01.006. Epub 2019 Jan 5.	Osman KM	Microb Pathog	2019	2019-01-08			10.1016/j.micpath.2019.01.006
34174174	Culture-enriched community profiling improves resolution of the vertebrate gut microbiota	Goldman SL, Sanders JG, Yan W, Denice A, Cornwall M, Ivey KN, Taylor EN, Gunderson AR, Sheehan MJ, Mjungu D, Lonsdorf EV, Pusey AE, Hahn BH, Moeller AH.	Mol Ecol Resour. 2022 Jan;22(1):122-136. doi: 10.1111/1755-0998.13456. Epub 2021 Jul 9.	Goldman SL	Mol Ecol Resour	2022	2021-06-26	PMC8688194	NIHMS1753332	10.1111/1755-0998.13456
34206700	Molecular Identification of Plasmodium falciparum from Captive Non-Human Primates in the Western Amazon Ecuador	Carrillo Bilbao GA, Navarro JC, Garigliany MM, Martin-Solano S, Minda E, Benítez-Ortiz W, Saegerman C.	Pathogens. 2021 Jun 22;10(7):791. doi: 10.3390/pathogens10070791.	Carrillo Bilbao GA	Pathogens	2021	2021-07-02	PMC8308908		10.3390/pathogens10070791
30682266	Low Consumption of Indigenous Fresh Dairy Products in Ghana Attributed to Poor Hygienic Quality	Kunadu AP, Aboagye EF, Colecraft EK, Otoo GE, Adjei MYB, Acquaah E, Afrifa-Anane E, Amissah JGN.	J Food Prot. 2019 Feb;82(2):276-286. doi: 10.4315/0362-028X.JFP-18-146.	Kunadu AP	J Food Prot	2019	2019-01-26			10.4315/0362-028X.JFP-18-146
36044481	Exploration and comparison of bacterial communities present in bovine faeces, milk and blood using 16S rRNA metagenomic sequencing	Mtshali K, Khumalo ZTH, Kwenda S, Arshad I, Thekisoe OMM.	PLoS One. 2022 Aug 31;17(8):e0273799. doi: 10.1371/journal.pone.0273799. eCollection 2022.	Mtshali K	PLoS One	2022	2022-08-31	PMC9432762		10.1371/journal.pone.0273799
26935395	Molecular identification of Entamoeba species in savanna woodland chimpanzees (Pan troglodytes schweinfurthii)	Jirků-Pomajbíková K, Čepička I, Kalousová B, Jirků M, Stewart F, Levecke B, Modrý D, Piel AK, Petrželková KJ.	Parasitology. 2016 May;143(6):741-8. doi: 10.1017/S0031182016000263. Epub 2016 Mar 3.	Jirků-Pomajbíková K	Parasitology	2016	2016-03-04			10.1017/S0031182016000263
32774330	Insights in the Global Genetics and Gut Microbiome of Black Soldier Fly, Hermetia illucens: Implications for Animal Feed Safety Control	Khamis FM, Ombura FLO, Akutse KS, Subramanian S, Mohamed SA, Fiaboe KKM, Saijuntha W, Van Loon JJA, Dicke M, Dubois T, Ekesi S, Tanga CM.	Front Microbiol. 2020 Jul 7;11:1538. doi: 10.3389/fmicb.2020.01538. eCollection 2020.	Khamis FM	Front Microbiol	2020	2020-08-11	PMC7381391		10.3389/fmicb.2020.01538
29307571	Mixing of Shiga toxin-producing and enteropathogenic Escherichia coli in a wastewater treatment plant receiving city and slaughterhouse wastewater	Bibbal D, Um MM, Diallo AA, Kérourédan M, Dupouy V, Toutain PL, Bousquet-Mélou A, Oswald E, Brugère H.	Int J Hyg Environ Health. 2018 Mar;221(2):355-363. doi: 10.1016/j.ijheh.2017.12.009. Epub 2017 Dec 29.	Bibbal D	Int J Hyg Environ Health	2018	2018-01-09			10.1016/j.ijheh.2017.12.009
36071157	Identification of trypsin-degrading commensals in the large intestine	Li Y, Watanabe E, Kawashima Y, Plichta DR, Wang Z, Ujike M, Ang QY, Wu R, Furuichi M, Takeshita K, Yoshida K, Nishiyama K, Kearney SM, Suda W, Hattori M, Sasajima S, Matsunaga T, Zhang X, Watanabe K, Fujishiro J, Norman JM, Olle B, Matsuyama S, Namkoong H, Uwamino Y, Ishii M, Fukunaga K, Hasegawa N, Ohara O, Xavier RJ, Atarashi K, Honda K.	Nature. 2022 Sep;609(7927):582-589. doi: 10.1038/s41586-022-05181-3. Epub 2022 Sep 7.	Li Y	Nature	2022	2022-09-07	PMC9477747		10.1038/s41586-022-05181-3
30255078	Phylogeny of bovine norovirus in Egypt based on VP2 gene	Mohamed FF, Ktob GKF, Ismaeil MEA, Ali AAH, Goyal SM.	Int J Vet Sci Med. 2018 Apr 13;6(1):48-52. doi: 10.1016/j.ijvsm.2018.04.005. eCollection 2018 Jun.	Mohamed FF	Int J Vet Sci Med	2018	2018-09-27	PMC6147391		10.1016/j.ijvsm.2018.04.005
31608246	The First Isolation and Molecular Characterization of Shiga Toxin-Producing Virulent Multi-Drug Resistant Atypical Enteropathogenic Escherichia coli O177 Serogroup From South African Cattle	Montso PK, Mlambo V, Ateba CN.	Front Cell Infect Microbiol. 2019 Sep 24;9:333. doi: 10.3389/fcimb.2019.00333. eCollection 2019.	Montso PK	Front Cell Infect Microbiol	2019	2019-10-15	PMC6769085		10.3389/fcimb.2019.00333
28771160	Staphylococcus aureus isolated from wastewater treatment plants in Tunisia: occurrence of human and animal associated lineages	Ben Said M, Abbassi MS, Gómez P, Ruiz-Ripa L, Sghaier S, Ibrahim C, Torres C, Hassen A.	J Water Health. 2017 Aug;15(4):638-643. doi: 10.2166/wh.2017.258.	Ben Said M	J Water Health	2017	2017-08-04			10.2166/wh.2017.258
32898147	Genetic evidence for the role of non-human primates as reservoir hosts for human schistosomiasis	Kebede T, Bech N, Allienne JF, Olivier R, Erko B, Boissier J.	PLoS Negl Trop Dis. 2020 Sep 8;14(9):e0008538. doi: 10.1371/journal.pntd.0008538. eCollection 2020 Sep.	Kebede T	PLoS Negl Trop Dis	2020	2020-09-08	PMC7500647		10.1371/journal.pntd.0008538
31699144	Microbial communities of the house fly Musca domestica vary with geographical location and habitat	Park R, Dzialo MC, Spaepen S, Nsabimana D, Gielens K, Devriese H, Crauwels S, Tito RY, Raes J, Lievens B, Verstrepen KJ.	Microbiome. 2019 Nov 8;7(1):147. doi: 10.1186/s40168-019-0748-9.	Park R	Microbiome	2019	2019-11-09	PMC6839111		10.1186/s40168-019-0748-9
30374168	Microbial nitrogen limitation in the mammalian large intestine	Reese AT, Pereira FC, Schintlmeister A, Berry D, Wagner M, Hale LP, Wu A, Jiang S, Durand HK, Zhou X, Premont RT, Diehl AM, O'Connell TM, Alberts SC, Kartzinel TR, Pringle RM, Dunn RR, Wright JP, David LA.	Nat Microbiol. 2018 Dec;3(12):1441-1450. doi: 10.1038/s41564-018-0267-7. Epub 2018 Oct 29.	Reese AT	Nat Microbiol	2018	2018-10-31	PMC6264799	EMS79483	10.1038/s41564-018-0267-7
33442801	Protein recovery as a resource from waste specifically via membrane technology-from waste to wonder	Shahid K, Srivastava V, Sillanpää M.	Environ Sci Pollut Res Int. 2021 Feb;28(8):10262-10282. doi: 10.1007/s11356-020-12290-x. Epub 2021 Jan 13.	Shahid K	Environ Sci Pollut Res Int	2021	2021-01-14	PMC7884582		10.1007/s11356-020-12290-x
32223540	Aetiology of acute diarrhoea and antimicrobial usage among children aged under five years at health centres in Bahir Dar, Ethiopia	Abera B, Hailu T, Beza L, Mulu W, Yizengaw E, Kibret M.	Trop Doct. 2020 Jul;50(3):190-194. doi: 10.1177/0049475520912558. Epub 2020 Mar 29.	Abera B	Trop Doct	2020	2020-04-01			10.1177/0049475520912558
34990483	Anemia and undernutrition in intestinally parasitized schoolchildren from Gakenke district, Northern Province of Rwanda	Irisarri-Gutiérrez MJ, Acosta L, Parker LA, Toledo R, Bornay-Llinares FJ, Esteban JG, Muñoz-Antolí C.	PLoS One. 2022 Jan 6;17(1):e0262361. doi: 10.1371/journal.pone.0262361. eCollection 2022.	Irisarri-Gutiérrez MJ	PLoS One	2022	2022-01-06	PMC8735607		10.1371/journal.pone.0262361
30963989	Utilization of Small RNA Genes to Distinguish Vibrio cholerae Biotypes via Multiplex Polymerase Chain Reaction	Ahmed SA, Raabe CA, Cheah HL, Hoe CH, Rozhdestvensky TS, Tang TH.	Am J Trop Med Hyg. 2019 Jun;100(6):1328-1334. doi: 10.4269/ajtmh.18-0525.	Ahmed SA	Am J Trop Med Hyg	2019	2019-04-10	PMC6553896		10.4269/ajtmh.18-0525
31769405	Do Monkeypox Exposures Vary by Ethnicity? Comparison of Aka and Bantu Suspected Monkeypox Cases	Guagliardo SAJ, Doshi RH, Reynolds MG, Dzabatou-Babeaux A, Ndakala N, Moses C, McCollum AM, Petersen BW.	Am J Trop Med Hyg. 2020 Jan;102(1):202-205. doi: 10.4269/ajtmh.19-0457.	Guagliardo SAJ	Am J Trop Med Hyg	2020	2019-11-27	PMC6947767		10.4269/ajtmh.19-0457
28302528	Association between enteric protozoan parasites and gastrointestinal illness among HIV- and tuberculosis-infected individuals in the Chowke district, southern Mozambique	Irisarri-Gutiérrez MJ, Mingo MH, de Lucio A, Gil H, Morales L, Seguí R, Nacarapa E, Muñoz-Antolí C, Bornay-Llinares FJ, Esteban JG, Carmena D.	Acta Trop. 2017 Jun;170:197-203. doi: 10.1016/j.actatropica.2017.03.010. Epub 2017 Mar 14.	Irisarri-Gutiérrez MJ	Acta Trop	2017	2017-03-18			10.1016/j.actatropica.2017.03.010
28323065	The impact of fecal sample processing on prevalence estimates for antibiotic-resistant Escherichia coli	Omulo S, Lofgren ET, Mugoh M, Alando M, Obiya J, Kipyegon K, Kikwai G, Gumbi W, Kariuki S, Call DR.	J Microbiol Methods. 2017 May;136:71-77. doi: 10.1016/j.mimet.2017.03.006. Epub 2017 Mar 18.	Omulo S	J Microbiol Methods	2017	2017-03-22			10.1016/j.mimet.2017.03.006
29327324	Divergent Cryptosporidium parvum subtype and Enterocytozoon bieneusi genotypes in dromedary camels in Algeria	Baroudi D, Zhang H, Amer S, Khelef D, Roellig DM, Wang Y, Feng Y, Xiao L.	Parasitol Res. 2018 Mar;117(3):905-910. doi: 10.1007/s00436-017-5734-1. Epub 2018 Jan 6.	Baroudi D	Parasitol Res	2018	2018-01-13			10.1007/s00436-017-5734-1
35252416	The Impact of Overstocking and Negative Energy Balance on Quantitative Measurement of Non-typhoidal Salmonella in Periparturient Dairy Cattle	Muñoz-Vargas L, Pempek JA, Proudfoot K, Eastridge ML, Rajala-Schultz PJ, Wittum T, Habing G.	Front Vet Sci. 2022 Feb 17;9:779900. doi: 10.3389/fvets.2022.779900. eCollection 2022.	Muñoz-Vargas L	Front Vet Sci	2022	2022-03-07	PMC8891502		10.3389/fvets.2022.779900
31800582	Altitude and human disturbance are associated with helminth diversity in an endangered primate, Procolobus gordonorum	Barelli C, Gonzalez-Astudillo V, Mundry R, Rovero F, Hauffe HC, Gillespie TR.	PLoS One. 2019 Dec 4;14(12):e0225142. doi: 10.1371/journal.pone.0225142. eCollection 2019.	Barelli C	PLoS One	2019	2019-12-05	PMC6892551		10.1371/journal.pone.0225142
36136637	Prevalence and Associated Factors of Blastocystis sp. Infection in Patients with Gastrointestinal Symptoms in Spain: A Case-Control Study	Matovelle C, Tejedor MT, Monteagudo LV, Beltrán A, Quílez J.	Trop Med Infect Dis. 2022 Sep 3;7(9):226. doi: 10.3390/tropicalmed7090226.	Matovelle C	Trop Med Infect Dis	2022	2022-09-22	PMC9503631		10.3390/tropicalmed7090226
29782522	Molecular detection of Mycobacterium ulcerans in the environment and its relationship with Buruli ulcer occurrence in Zio and Yoto districts of maritime region in Togo	Maman I, Tchacondo T, Kere AB, Beissner M, Badziklou K, Tedihou E, Nyaku E, Amekuse K, Wiedemann FX, Karou DS, Bretzel G.	PLoS Negl Trop Dis. 2018 May 21;12(5):e0006455. doi: 10.1371/journal.pntd.0006455. eCollection 2018 May.	Maman I	PLoS Negl Trop Dis	2018	2018-05-22	PMC5983864		10.1371/journal.pntd.0006455
36049732	Draft genome sequence of Cronobacter sakazakii strain MEZCS99 sequence type 3 isolated from chicken in South Africa	El Zowalaty ME, Falgenhauer L, Forsythe S.	J Glob Antimicrob Resist. 2022 Aug 29:S2213-7165(22)00205-3. doi: 10.1016/j.jgar.2022.08.016. Online ahead of print.	El Zowalaty ME	J Glob Antimicrob Resist	2022	2022-09-01			10.1016/j.jgar.2022.08.016
29564631	Virulent gene profile and antibiotic susceptibility pattern of Shiga toxin-producing Escherichia coli (STEC) from cattle and camels in Maiduguri, North-Eastern Nigeria	Adamu MS, Ugochukwu ICI, Idoko SI, Kwabugge YA, Abubakar NS, Ameh JA.	Trop Anim Health Prod. 2018 Aug;50(6):1327-1341. doi: 10.1007/s11250-018-1565-z. Epub 2018 Mar 21.	Adamu MS	Trop Anim Health Prod	2018	2018-03-23			10.1007/s11250-018-1565-z
26971520	Antibiogram characterization and putative virulence genes in Aeromonas species isolated from pig fecal samples	Igbinosa IH, Igbinosa EO, Okoh AI.	Environ Sci Pollut Res Int. 2016 Jun;23(12):12199-205. doi: 10.1007/s11356-016-6421-y. Epub 2016 Mar 14.	Igbinosa IH	Environ Sci Pollut Res Int	2016	2016-03-15			10.1007/s11356-016-6421-y
34902688	Enhanced microbial degradation of PET and PS microplastics under natural conditions in mangrove environment	Auta HS, Abioye OP, Aransiola SA, Bala JD, Chukwuemeka VI, Hassan A, Aziz A, Fauziah SH.	J Environ Manage. 2022 Feb 15;304:114273. doi: 10.1016/j.jenvman.2021.114273. Epub 2021 Dec 10.	Auta HS	J Environ Manage	2022	2021-12-13			10.1016/j.jenvman.2021.114273
32074629	Parasitological Contamination of Vegetables Sold in Tunisian Retail Markets with Helminth Eggs and Protozoan Cysts	M'rad S, Chaabane-Banaoues R, Lahmar I, Oumaima H, Mezhoud H, Babba H, Oudni-M'rad M.	J Food Prot. 2020 Jul 1;83(7):1104-1109. doi: 10.4315/JFP-19-559.	M'rad S	J Food Prot	2020	2020-02-20			10.4315/JFP-19-559
35745529	Prevalence and Molecular Characterisation of Extended-Spectrum Beta-Lactamase-Producing Shiga Toxin-Producing Escherichia coli, from Cattle Farm to Aquatic Environments	Ramaite K, Ekwanzala MD, Momba MNB.	Pathogens. 2022 Jun 10;11(6):674. doi: 10.3390/pathogens11060674.	Ramaite K	Pathogens	2022	2022-06-24	PMC9230396		10.3390/pathogens11060674
31663195	Natural compulsive-like behaviour in the deer mouse (Peromyscus maniculatus bairdii) is associated with altered gut microbiota composition	Scheepers IM, Cryan JF, Bastiaanssen TFS, Rea K, Clarke G, Jaspan HB, Harvey BH, Hemmings SMJ, Santana L, van der Sluis R, Malan-Müller S, Wolmarans W.	Eur J Neurosci. 2020 Mar;51(6):1419-1427. doi: 10.1111/ejn.14610. Epub 2019 Nov 21.	Scheepers IM	Eur J Neurosci	2020	2019-10-31			10.1111/ejn.14610
27070428	Endemicity of Zoonotic Diseases in Pigs and Humans in Lowland and Upland Lao PDR: Identification of Socio-cultural Risk Factors	Holt HR, Inthavong P, Khamlome B, Blaszak K, Keokamphe C, Somoulay V, Phongmany A, Durr PA, Graham K, Allen J, Donnelly B, Blacksell SD, Unger F, Grace D, Alonso S, Gilbert J.	PLoS Negl Trop Dis. 2016 Apr 12;10(4):e0003913. doi: 10.1371/journal.pntd.0003913. eCollection 2016 Apr.	Holt HR	PLoS Negl Trop Dis	2016	2016-04-13	PMC4829221		10.1371/journal.pntd.0003913
35623530	Recreation reduces tick density through fine-scale risk effects on deer space-use	Mols B, Churchill JE, Cromsigt JPGM, Kuijper DPJ, Smit C.	Sci Total Environ. 2022 Sep 15;839:156222. doi: 10.1016/j.scitotenv.2022.156222. Epub 2022 May 24.	Mols B	Sci Total Environ	2022	2022-05-27			10.1016/j.scitotenv.2022.156222
34735487	Schistosoma mansoni infection risk for school-aged children clusters within households and is modified by distance to freshwater bodies	Lamberti O, Kabatereine NB, Tukahebwa EM, Chami GF.	PLoS One. 2021 Nov 4;16(11):e0258915. doi: 10.1371/journal.pone.0258915. eCollection 2021.	Lamberti O	PLoS One	2021	2021-11-04	PMC8568121		10.1371/journal.pone.0258915
32404021	Klebsiella pneumoniae carriage in low-income countries: antimicrobial resistance, genomic diversity and risk factors	Huynh BT, Passet V, Rakotondrasoa A, Diallo T, Kerleguer A, Hennart M, Lauzanne A, Herindrainy P, Seck A, Bercion R, Borand L, Pardos de la Gandara M, Delarocque-Astagneau E, Guillemot D, Vray M, Garin B, Collard JM, Rodrigues C, Brisse S.	Gut Microbes. 2020 Sep 2;11(5):1287-1299. doi: 10.1080/19490976.2020.1748257. Epub 2020 May 13.	Huynh BT	Gut Microbes	2020	2020-05-15	PMC7527070		10.1080/19490976.2020.1748257
28024194	Co-composting of vegetable wastes and carton: Effect of carton composition and parameter variations	Rawoteea SA, Mudhoo A, Kumar S.	Bioresour Technol. 2017 Mar;227:171-178. doi: 10.1016/j.biortech.2016.12.019. Epub 2016 Dec 10.	Rawoteea SA	Bioresour Technol	2017	2016-12-27			10.1016/j.biortech.2016.12.019
29587179	Molecular characterization, antibiotic resistance pattern and biofilm formation of Vibrio parahaemolyticus and V. cholerae isolated from crustaceans and humans	Ahmed HA, El Bayomi RM, Hussein MA, Khedr MHE, Abo Remela EM, El-Ashram AMM.	Int J Food Microbiol. 2018 Jun 2;274:31-37. doi: 10.1016/j.ijfoodmicro.2018.03.013. Epub 2018 Mar 21.	Ahmed HA	Int J Food Microbiol	2018	2018-03-28			10.1016/j.ijfoodmicro.2018.03.013
31828116	Anti-Shigellosis Activity of Cola anomala Water/Ethanol Pods Extract on Shigella flexneri-Induced Diarrhea in Rats	Wambe H, Noubissi PA, Fokam Tagne MA, Foyet Fondjo A, Fankem GO, Kamtchouing I, Ngakou Mukam J, Nguelefack TB, Kamgang R.	Biomed Res Int. 2019 Nov 11;2019:6706230. doi: 10.1155/2019/6706230. eCollection 2019.	Wambe H	Biomed Res Int	2019	2019-12-13	PMC6881571		10.1155/2019/6706230
29874284	The association between domestic animal presence and ownership and household drinking water contamination among peri-urban communities of Kisumu, Kenya	Barnes AN, Anderson JD, Mumma J, Mahmud ZH, Cumming O.	PLoS One. 2018 Jun 6;13(6):e0197587. doi: 10.1371/journal.pone.0197587. eCollection 2018.	Barnes AN	PLoS One	2018	2018-06-07	PMC5991394		10.1371/journal.pone.0197587
28720110	Molecular characterisation of protist parasites in human-habituated mountain gorillas (Gorilla beringei beringei), humans and livestock, from Bwindi impenetrable National Park, Uganda	Nolan MJ, Unger M, Yeap YT, Rogers E, Millet I, Harman K, Fox M, Kalema-Zikusoka G, Blake DP.	Parasit Vectors. 2017 Jul 18;10(1):340. doi: 10.1186/s13071-017-2283-5.	Nolan MJ	Parasit Vectors	2017	2017-07-20	PMC5516388		10.1186/s13071-017-2283-5
31748247	Emergence and Comparative Genomics Analysis of Extended-Spectrum-β-Lactamase-Producing Escherichia coli Carrying mcr-1 in Fennec Fox Imported from Sudan to China	Feng C, Wen P, Xu H, Chi X, Li S, Yu X, Lin X, Wu S, Zheng B.	mSphere. 2019 Nov 20;4(6):e00732-19. doi: 10.1128/mSphere.00732-19.	Feng C	mSphere	2019	2019-11-22	PMC6887861		10.1128/mSphere.00732-19
35902985	Detection of Escherichia coli, rotavirus, and Cryptosporidium spp. from drinking water, kitchenware, and flies in a periurban community of Lusaka, Zambia	Asada Y, Chua ML, Tsurumi M, Yamauchi T, Nyambe I, Harada H.	J Water Health. 2022 Jul;20(7):1027-1037. doi: 10.2166/wh.2022.276.	Asada Y	J Water Health	2022	2022-07-28			10.2166/wh.2022.276
30244441	Distribution of virulence factors, determinants of antibiotic resistance and molecular fingerprinting of Salmonella species isolated from cattle and beef samples: suggestive evidence of animal-to-meat contamination	Dlamini BS, Montso PK, Kumar A, Ateba CN.	Environ Sci Pollut Res Int. 2018 Nov;25(32):32694-32708. doi: 10.1007/s11356-018-3231-4. Epub 2018 Sep 22.	Dlamini BS	Environ Sci Pollut Res Int	2018	2018-09-24			10.1007/s11356-018-3231-4
32384130	Risk factors and transmission pathways associated with infant Campylobacter spp. prevalence and malnutrition: A formative study in rural Ethiopia	Budge S, Barnett M, Hutchings P, Parker A, Tyrrel S, Hassard F, Garbutt C, Moges M, Woldemedhin F, Jemal M.	PLoS One. 2020 May 8;15(5):e0232541. doi: 10.1371/journal.pone.0232541. eCollection 2020.	Budge S	PLoS One	2020	2020-05-09	PMC7209302		10.1371/journal.pone.0232541
30217011	Development and Application of Novel Caregiver Hygiene Behavior Measures Relating to Food Preparation, Handwashing, and Play Environments in Rural Kenya	Wodnik BK, Freeman MC, Ellis AS, Awino Ogutu E, Webb Girard A, Caruso BA.	Int J Environ Res Public Health. 2018 Sep 13;15(9):1994. doi: 10.3390/ijerph15091994.	Wodnik BK	Int J Environ Res Public Health	2018	2018-09-16	PMC6163645		10.3390/ijerph15091994
29478163	Removal of helminth eggs by centralized and decentralized wastewater treatment plants in South Africa and Lesotho: health implications for direct and indirect exposure to the effluents	Amoah ID, Reddy P, Seidu R, Stenström TA.	Environ Sci Pollut Res Int. 2018 May;25(13):12883-12895. doi: 10.1007/s11356-018-1503-7. Epub 2018 Feb 24.	Amoah ID	Environ Sci Pollut Res Int	2018	2018-02-26	PMC5942351		10.1007/s11356-018-1503-7
35439275	Gut mycobiome dysbiosis in rats showing retinal changes indicative of diabetic retinopathy	Padakandla SR, Das T, Sai Prashanthi G, Angadi KK, Reddy SS, Reddy GB, Shivaji S.	PLoS One. 2022 Apr 19;17(4):e0267080. doi: 10.1371/journal.pone.0267080. eCollection 2022.	Padakandla SR	PLoS One	2022	2022-04-19	PMC9017887		10.1371/journal.pone.0267080
29922856	Biological characterization of wild-bird-origin avian avulavirus 1 and efficacy of currently applied vaccines against potential infection in commercial poultry	El Naggar RF, Rohaim MA, Bazid AH, Ahmed KA, Hussein HA, Munir M.	Arch Virol. 2018 Oct;163(10):2743-2755. doi: 10.1007/s00705-018-3916-5. Epub 2018 Jun 19.	El Naggar RF	Arch Virol	2018	2018-06-21			10.1007/s00705-018-3916-5
27069914	Vegetable Contamination by the Fecal Bacteria of Poultry Manure: Case Study of Gardening Sites in Southern Benin	Atidégla SC, Huat J, Agbossou EK, Saint-Macary H, Glèlè Kakai R.	Int J Food Sci. 2016;2016:4767453. doi: 10.1155/2016/4767453. Epub 2016 Mar 16.	Atidégla SC	Int J Food Sci	2016	2016-04-13	PMC4812396		10.1155/2016/4767453
27165271	Cryptosporidium and other intestinal parasitic infections among HIV patients in southern Ethiopia: significance of improved HIV-related care	Shimelis T, Tassachew Y, Lambiyo T.	Parasit Vectors. 2016 May 10;9(1):270. doi: 10.1186/s13071-016-1554-x.	Shimelis T	Parasit Vectors	2016	2016-05-12	PMC4862162		10.1186/s13071-016-1554-x
27986822	The excreted microbiota of bats: evidence of niche specialisation based on multiple body habitats	Dietrich M, Kearney T, Seamark EC, Markotter W.	FEMS Microbiol Lett. 2017 Jan;364(1):fnw284. doi: 10.1093/femsle/fnw284. Epub 2016 Dec 15.	Dietrich M	FEMS Microbiol Lett	2017	2016-12-18			10.1093/femsle/fnw284
35601228	Microbial ecology and evolution is key to pandemics: using the coronavirus model to mitigate future public health challenges	Okeke ES, Olovo CV, Nkwoemeka NE, Okoye CO, Nwankwo CEI, Onu CJ.	Heliyon. 2022 May;8(5):e09449. doi: 10.1016/j.heliyon.2022.e09449. Epub 2022 May 18.	Okeke ES	Heliyon	2022	2022-05-23	PMC9113781		10.1016/j.heliyon.2022.e09449
29661930	Critical Role of Zinc in a New Murine Model of Enterotoxigenic Escherichia coli Diarrhea	Bolick DT, Medeiros PHQS, Ledwaba SE, Lima AAM, Nataro JP, Barry EM, Guerrant RL.	Infect Immun. 2018 Jun 21;86(7):e00183-18. doi: 10.1128/IAI.00183-18. Print 2018 Jul.	Bolick DT	Infect Immun	2018	2018-04-18	PMC6013668		10.1128/IAI.00183-18
30263141	Prevalence and drug susceptibility pattern of Salmonella isolates from apparently healthy slaughter cattle and personnel working at the Jimma municipal abattoir, south-West Ethiopia	Takele S, Woldemichael K, Gashaw M, Tassew H, Yohannes M, Abdissa A.	Trop Dis Travel Med Vaccines. 2018 Sep 24;4:13. doi: 10.1186/s40794-018-0072-6. eCollection 2018.	Takele S	Trop Dis Travel Med Vaccines	2018	2018-09-29	PMC6154828		10.1186/s40794-018-0072-6
29984468	Phenotypic and genotypic characterization of temporally related nontyphoidal Salmonella strains isolated from humans and food animals in central Ethiopia	Eguale T, Asrat D, Alemayehu H, Nana I, Gebreyes WA, Gunn JS, Engidawork E.	Zoonoses Public Health. 2018 Nov;65(7):766-776. doi: 10.1111/zph.12490. Epub 2018 Jul 8.	Eguale T	Zoonoses Public Health	2018	2018-07-10			10.1111/zph.12490
28992919	Genotypic and epidemiologic characterization of extended-spectrum cephalosporin resistant Salmonella enterica from US beef feedlots	Mollenkopf DF, Mathys DA, Dargatz DA, Erdman MM, Habing GG, Daniels JB, Wittum TE.	Prev Vet Med. 2017 Oct 1;146:143-149. doi: 10.1016/j.prevetmed.2017.08.006. Epub 2017 Aug 12.	Mollenkopf DF	Prev Vet Med	2017	2017-10-11			10.1016/j.prevetmed.2017.08.006
27331804	Detection of viruses using discarded plants from wild mountain gorillas and golden monkeys	Smiley Evans T, Gilardi KV, Barry PA, Ssebide BJ, Kinani JF, Nizeyimana F, Noheri JB, Byarugaba DK, Mudakikwa A, Cranfield MR, Mazet JA, Johnson CK.	Am J Primatol. 2016 Nov;78(11):1222-1234. doi: 10.1002/ajp.22576. Epub 2016 Jun 22.	Smiley Evans T	Am J Primatol	2016	2016-06-23			10.1002/ajp.22576
35463650	Extended-Spectrum ß-Lactamase-Producing Escherichia coli Among Humans, Beef Cattle, and Abattoir Environments in Nigeria	Aworh MK, Ekeng E, Nilsson P, Egyir B, Owusu-Nyantakyi C, Hendriksen RS.	Front Cell Infect Microbiol. 2022 Apr 7;12:869314. doi: 10.3389/fcimb.2022.869314. eCollection 2022.	Aworh MK	Front Cell Infect Microbiol	2022	2022-04-25	PMC9021871		10.3389/fcimb.2022.869314
31513658	Levels of serum eosinophil cationic protein are associated with hookworm infection and intensity in endemic communities in Ghana	Amoani B, Adu B, Frempong MT, Sarkodie-Addo T, Nuvor SV, Wilson MD, Gyan B.	PLoS One. 2019 Sep 12;14(9):e0222382. doi: 10.1371/journal.pone.0222382. eCollection 2019.	Amoani B	PLoS One	2019	2019-09-13	PMC6742367		10.1371/journal.pone.0222382
29685438	Antimicrobials usage assessments in commercial poultry and local birds in North-central Nigeria: Associated pathways and factors for resistance emergence and spread	Alhaji NB, Haruna AE, Muhammad B, Lawan MK, Isola TO.	Prev Vet Med. 2018 Jun 1;154:139-147. doi: 10.1016/j.prevetmed.2018.04.001. Epub 2018 Apr 5.	Alhaji NB	Prev Vet Med	2018	2018-04-25			10.1016/j.prevetmed.2018.04.001
26868261	Social structure and Escherichia coli sharing in a group-living wild primate, Verreaux's sifaka	Springer A, Mellmann A, Fichtel C, Kappeler PM.	BMC Ecol. 2016 Feb 12;16:6. doi: 10.1186/s12898-016-0059-y.	Springer A	BMC Ecol	2016	2016-02-13	PMC4751723		10.1186/s12898-016-0059-y
30514460	Inoculation of fly ash amended vermicompost with phosphate solubilizing bacteria (Pseudomonas fluorescens) and its influence on vermi-degradation, nutrient release and biological activity	Lukashe NS, Mupambwa HA, Green E, Mnkeni PNS.	Waste Manag. 2019 Jan;83:14-22. doi: 10.1016/j.wasman.2018.10.038. Epub 2018 Nov 2.	Lukashe NS	Waste Manag	2019	2018-12-06			10.1016/j.wasman.2018.10.038
30102697	Campylobacter, a zoonotic pathogen of global importance: Prevalence and risk factors in the fast-evolving chicken meat system of Nairobi, Kenya	Carron M, Chang YM, Momanyi K, Akoko J, Kiiru J, Bettridge J, Chaloner G, Rushton J, O'Brien S, Williams N, Fèvre EM, Häsler B.	PLoS Negl Trop Dis. 2018 Aug 13;12(8):e0006658. doi: 10.1371/journal.pntd.0006658. eCollection 2018 Aug.	Carron M	PLoS Negl Trop Dis	2018	2018-08-14	PMC6122836		10.1371/journal.pntd.0006658
31874341	Enteric pathogens from water, hands, surface, soil, drainage ditch, and stream exposure points in a low-income neighborhood of Nairobi, Kenya	Bauza V, Madadi V, Ocharo R, Nguyen TH, Guest JS.	Sci Total Environ. 2020 Mar 20;709:135344. doi: 10.1016/j.scitotenv.2019.135344. Epub 2019 Nov 23.	Bauza V	Sci Total Environ	2020	2019-12-25			10.1016/j.scitotenv.2019.135344
31365855	Occurrence of plasmid-mediated quinolone resistance determinants among Escherichia coli strains isolated from animals in Tunisia: Specific pathovars acquired qnr genes	Kilani H, Ferjani S, Mansouri R, Boutiba-Benboubaker I, Abbassi MS.	J Glob Antimicrob Resist. 2020 Mar;20:50-55. doi: 10.1016/j.jgar.2019.07.023. Epub 2019 Jul 28.	Kilani H	J Glob Antimicrob Resist	2020	2019-08-01			10.1016/j.jgar.2019.07.023
33845279	Assessing the microbial risk of faecal sludge use in Ugandan agriculture by comparing field and theoretical model output	Butte G, Niwagaba C, Nordin A.	Water Res. 2021 Jun 1;197:117068. doi: 10.1016/j.watres.2021.117068. Epub 2021 Mar 23.	Butte G	Water Res	2021	2021-04-12			10.1016/j.watres.2021.117068
32948969	Sanitary quality improvement of fish produced in the northern Benin cotton basin water reservoirs by cage culture and fish transfer in agricultural contaminant-free water: human health implications	Pèlèbè ROE, Toko II, Ouattara IN, Tougan UP, Attakpa EY, Fall J, Montchowui E.	Trop Anim Health Prod. 2020 Nov;52(6):3597-3607. doi: 10.1007/s11250-020-02397-1. Epub 2020 Sep 19.	Pèlèbè ROE	Trop Anim Health Prod	2020	2020-09-19			10.1007/s11250-020-02397-1
34976722	Presence and genetic diversity of enteric protists in captive and semi-captive non-human primates in côte d'Ivoire, Sierra Leone, and Peru	Köster PC, Lapuente J, Pizarro A, Prieto-Pérez L, Pérez-Tanoira R, Dashti A, Bailo B, Muadica AS, González-Barrio D, Calero-Bernal R, Ponce-Gordo F, Carmena D.	Int J Parasitol Parasites Wildl. 2021 Dec 13;17:26-34. doi: 10.1016/j.ijppaw.2021.12.004. eCollection 2022 Apr.	Köster PC	Int J Parasitol Parasites Wildl	2021	2022-01-03	PMC8688894		10.1016/j.ijppaw.2021.12.004
26849135	Differences in the Comparative Stability of Ebola Virus Makona-C05 and Yambuku-Mayinga in Blood	Schuit M, Miller DM, Reddick-Elick MS, Wlazlowski CB, Filone CM, Herzog A, Colf LA, Wahl-Jensen V, Hevey M, Noah JW.	PLoS One. 2016 Feb 5;11(2):e0148476. doi: 10.1371/journal.pone.0148476. eCollection 2016.	Schuit M	PLoS One	2016	2016-02-06	PMC4744009		10.1371/journal.pone.0148476
34800768	Genomic analysis of antibiotic-resistant Enterococcus spp. reveals novel enterococci strains and the spread of plasmid-borne Tet(M), Tet(L) and Erm(B) genes from chicken litter to agricultural soil in South Africa	Fatoba DO, Amoako DG, Akebe ALK, Ismail A, Essack SY.	J Environ Manage. 2022 Jan 15;302(Pt B):114101. doi: 10.1016/j.jenvman.2021.114101. Epub 2021 Nov 17.	Fatoba DO	J Environ Manage	2022	2021-11-20			10.1016/j.jenvman.2021.114101
35129256	Antimicrobial resistance and virulence genes in Salmonella enterica serovars isolated from droppings of layer chicken in two farms in Nigeria	Shittu OB, Uzairue LI, Ojo OE, Obuotor TM, Folorunso JB, Raheem-Ademola RR, Olanipekun G, Ajose T, Medugu N, Ebruke B, Obaro SK.	J Appl Microbiol. 2022 May;132(5):3891-3906. doi: 10.1111/jam.15477. Epub 2022 Mar 3.	Shittu OB	J Appl Microbiol	2022	2022-02-07			10.1111/jam.15477
32039126	Characterization of Lytic Bacteriophages Infecting Multidrug-Resistant Shiga Toxigenic Atypical Escherichia coli O177 Strains Isolated From Cattle Feces	Montso PK, Mlambo V, Ateba CN.	Front Public Health. 2019 Nov 26;7:355. doi: 10.3389/fpubh.2019.00355. eCollection 2019.	Montso PK	Front Public Health	2019	2020-02-11	PMC6988782		10.3389/fpubh.2019.00355
35243067	Unravelling the genetic and functional diversity of dominant bacterial communities involved in manure co-composting bioremediation of complex crude oil waste sludge	Ubani O, Atagana HI, Selvarajan R, Ogola HJ.	Heliyon. 2022 Feb 11;8(2):e08945. doi: 10.1016/j.heliyon.2022.e08945. eCollection 2022 Feb.	Ubani O	Heliyon	2022	2022-03-04	PMC8857465		10.1016/j.heliyon.2022.e08945
29378626	Prevalence and molecular characterization of Strongyloides stercoralis, Giardia duodenalis, Cryptosporidium spp., and Blastocystis spp. isolates in school children in Cubal, Western Angola	Dacal E, Saugar JM, de Lucio A, Hernández-de-Mingo M, Robinson E, Köster PC, Aznar-Ruiz-de-Alegría ML, Espasa M, Ninda A, Gandasegui J, Sulleiro E, Moreno M, Salvador F, Molina I, Rodríguez E, Carmena D.	Parasit Vectors. 2018 Jan 29;11(1):67. doi: 10.1186/s13071-018-2640-z.	Dacal E	Parasit Vectors	2018	2018-01-31	PMC5789528		10.1186/s13071-018-2640-z
33471174	I Like the Way You Eat It: Lemur (Indri indri) Gut Mycobiome and Geophagy	Borruso L, Checcucci A, Torti V, Correa F, Sandri C, Luise D, Cavani L, Modesto M, Spiezio C, Mimmo T, Cesco S, Di Vito M, Bugli F, Randrianarison RM, Gamba M, Rarojoson NJ, Zaborra CA, Mattarelli P, Trevisi P, Giacoma C.	Microb Ecol. 2021 Jul;82(1):215-223. doi: 10.1007/s00248-020-01677-5. Epub 2021 Jan 20.	Borruso L	Microb Ecol	2021	2021-01-20	PMC8282574		10.1007/s00248-020-01677-5
27184613	Molecular characterization of environmental Cryptococcus neoformans VNII isolates in Jos, Plateau State, Nigeria	Nnadi NE, Enweani IB, Cogliati M, Ayanbimpe GM, Okolo MO, Kim E, Sabitu MZ, Criseo G, Romeo O, Scordino F.	J Mycol Med. 2016 Dec;26(4):306-311. doi: 10.1016/j.mycmed.2016.04.001. Epub 2016 May 12.	Nnadi NE	J Mycol Med	2016	2016-05-18			10.1016/j.mycmed.2016.04.001
32119657	Experimental infection of Egyptian rousette bats (Rousettus aegyptiacus) with Sosuga virus demonstrates potential transmission routes for a bat-borne human pathogenic paramyxovirus	Amman BR, Schuh AJ, Sealy TK, Spengler JR, Welch SR, Kirejczyk SGM, Albariño CG, Nichol ST, Towner JS.	PLoS Negl Trop Dis. 2020 Mar 2;14(3):e0008092. doi: 10.1371/journal.pntd.0008092. eCollection 2020 Mar.	Amman BR	PLoS Negl Trop Dis	2020	2020-03-03	PMC7067492		10.1371/journal.pntd.0008092
35101713	Genetic diversity and whole genome sequence analysis data of multidrug resistant atypical enteropathogenic Escherichia coli O177 strains: An assessment of food safety and public health implications	Montso PK, Bezuidenhout CC, Mienie C, Somorin YM, Odeyemi OA, Mlambo V, Ateba CN.	Int J Food Microbiol. 2022 Mar 16;365:109555. doi: 10.1016/j.ijfoodmicro.2022.109555. Epub 2022 Jan 26.	Montso PK	Int J Food Microbiol	2022	2022-02-01			10.1016/j.ijfoodmicro.2022.109555
35431553	Environmental and Behavioral Factors Associated With Handwashing With Soap After Defecation in a Rural Setting of 2 Districts of the Jimma Zone, Ethiopia	Soboksa NE.	Environ Health Insights. 2022 Apr 11;16:11786302221091421. doi: 10.1177/11786302221091421. eCollection 2022.	Soboksa NE	Environ Health Insights	2022	2022-04-18	PMC9008808		10.1177/11786302221091421
31558739	Rice bran supplementation modulates growth, microbiota and metabolome in weaning infants: a clinical trial in Nicaragua and Mali	Zambrana LE, McKeen S, Ibrahim H, Zarei I, Borresen EC, Doumbia L, Boré A, Cissoko A, Douyon S, Koné K, Perez J, Perez C, Hess A, Abdo Z, Sangaré L, Maiga A, Becker-Dreps S, Yuan L, Koita O, Vilchez S, Ryan EP.	Sci Rep. 2019 Sep 26;9(1):13919. doi: 10.1038/s41598-019-50344-4.	Zambrana LE	Sci Rep	2019	2019-09-28	PMC6763478		10.1038/s41598-019-50344-4
28783751	Animal-related factors associated with moderate-to-severe diarrhea in children younger than five years in western Kenya: A matched case-control study	Conan A, O'Reilly CE, Ogola E, Ochieng JB, Blackstock AJ, Omore R, Ochieng L, Moke F, Parsons MB, Xiao L, Roellig D, Farag TH, Nataro JP, Kotloff KL, Levine MM, Mintz ED, Breiman RF, Cleaveland S, Knobel DL.	PLoS Negl Trop Dis. 2017 Aug 4;11(8):e0005795. doi: 10.1371/journal.pntd.0005795. eCollection 2017 Aug.	Conan A	PLoS Negl Trop Dis	2017	2017-08-08	PMC5559092		10.1371/journal.pntd.0005795
31286526	Distribution of rotavirus genotypes in the postvaccine introduction era in Ashaiman, Greater Accra Region, Ghana, 2014-2016	Letsa V, Damanka S, Dennis F, Lartey B, Armah GE, Betrapally N, Gautam R, Esona MD, Bowen MD, Quaye O.	J Med Virol. 2019 Nov;91(11):2025-2028. doi: 10.1002/jmv.25542. Epub 2019 Jul 23.	Letsa V	J Med Virol	2019	2019-07-10			10.1002/jmv.25542
35907503	Salmonella Yoruba: A rare serotype revealed through genomic sequencing along the farm-to-fork continuum of an intensive poultry farm in KwaZulu-Natal, South Africa	Ramtahal MA, Amoako DG, Ismail A, Bester L, Abia ALK, Essack SY.	Acta Trop. 2022 Oct;234:106620. doi: 10.1016/j.actatropica.2022.106620. Epub 2022 Jul 27.	Ramtahal MA	Acta Trop	2022	2022-07-30			10.1016/j.actatropica.2022.106620
28043390	Eimeria species occurrence varies between geographic regions and poultry production systems and may influence parasite genetic diversity	Chengat Prakashbabu B, Thenmozhi V, Limon G, Kundu K, Kumar S, Garg R, Clark EL, Srinivasa Rao AS, Raj DG, Raman M, Banerjee PS, Tomley FM, Guitian J, Blake DP.	Vet Parasitol. 2017 Jan 15;233:62-72. doi: 10.1016/j.vetpar.2016.12.003. Epub 2016 Dec 6.	Chengat Prakashbabu B	Vet Parasitol	2017	2017-01-04	PMC5239766		10.1016/j.vetpar.2016.12.003
35211451	Milk Product Safety and Household Food Hygiene Influence Bacterial Contamination of Infant Food in Peri-Urban Kenya	Hoffmann V, Simiyu S, Sewell DK, Tsai K, Cumming O, Mumma J, Baker KK.	Front Public Health. 2022 Feb 8;9:772892. doi: 10.3389/fpubh.2021.772892. eCollection 2021.	Hoffmann V	Front Public Health	2022	2022-02-25	PMC8861079		10.3389/fpubh.2021.772892
29221871	Investigation on paper cup waste degradation by bacterial consortium and Eudrillus eugeinea through vermicomposting	Arumugam K, Renganathan S, Babalola OO, Muthunarayanan V.	Waste Manag. 2018 Apr;74:185-193. doi: 10.1016/j.wasman.2017.11.009. Epub 2017 Dec 6.	Arumugam K	Waste Manag	2018	2017-12-10			10.1016/j.wasman.2017.11.009
36146838	Wild Bird Surveillance in the Gauteng Province of South Africa during the High-Risk Period for Highly Pathogenic Avian Influenza Virus Introduction	Abolnik C, Phiri TP, van der Zel G, Anthony J, Daniell N, de Boni L.	Viruses. 2022 Sep 13;14(9):2027. doi: 10.3390/v14092027.	Abolnik C	Viruses	2022	2022-09-23	PMC9504564		10.3390/v14092027
35058897	Bacteroides Microbial Source Tracking Markers Perform Poorly in Predicting Enterobacteriaceae and Enteric Pathogen Contamination of Cow Milk Products and Milk-Containing Infant Food	Tsai K, Hoffmann V, Simiyu S, Cumming O, Borsay G, Baker KK.	Front Microbiol. 2022 Jan 4;12:778921. doi: 10.3389/fmicb.2021.778921. eCollection 2021.	Tsai K	Front Microbiol	2022	2022-01-21	PMC8764403		10.3389/fmicb.2021.778921
30157971	Entamoeba histolytica infection in humans, chimpanzees and baboons in the Greater Gombe Ecosystem, Tanzania	Deere JR, Parsons MB, Lonsdorf EV, Lipende I, Kamenya S, Collins DA, Travis DA, Gillespie TR.	Parasitology. 2019 Aug;146(9):1116-1122. doi: 10.1017/S0031182018001397. Epub 2018 Aug 30.	Deere JR	Parasitology	2019	2018-08-31			10.1017/S0031182018001397
27443670	Genetic evidence for avian influenza H5N1 viral transmission along the Black Sea-Mediterranean Flyway	Zhou S, Tian H, Wu X, Xu B, Yang J, Chan KKY, Huang S, Dong L, Brownstein J, Xu B.	J Gen Virol. 2016 Sep;97(9):2129-2134. doi: 10.1099/jgv.0.000534. Epub 2016 Jul 20.	Zhou S	J Gen Virol	2016	2016-07-23			10.1099/jgv.0.000534
34960777	Simulated Flock-Level Shedding Characteristics of Turkeys in Ten Thousand Bird Houses Infected with H7 Low Pathogenicity Avian Influenza Virus Strains	Bonney PJ, Malladi S, Ssematimba A, St Charles KM, Walz E, Culhane MR, Halvorson DA, Cardona CJ.	Viruses. 2021 Dec 14;13(12):2509. doi: 10.3390/v13122509.	Bonney PJ	Viruses	2021	2021-12-28	PMC8706675		10.3390/v13122509
32463813	Tracing Mycobacterium ulcerans along an alimentary chain in Côte d'Ivoire: A one health perspective	Hammoudi N, Dizoe S, Saad J, Ehouman E, Davoust B, Drancourt M, Bouam A.	PLoS Negl Trop Dis. 2020 May 28;14(5):e0008228. doi: 10.1371/journal.pntd.0008228. eCollection 2020 May.	Hammoudi N	PLoS Negl Trop Dis	2020	2020-05-29	PMC7255608		10.1371/journal.pntd.0008228
27543045	A comparative molecular survey of malaria prevalence among Eastern chimpanzee populations in Issa Valley (Tanzania) and Kalinzu (Uganda)	Mapua MI, Petrželková KJ, Burgunder J, Dadáková E, Brožová K, Hrazdilová K, Stewart FA, Piel AK, Vallo P, Fuehrer HP, Hashimoto C, Modrý D, Qablan MA.	Malar J. 2016 Aug 19;15(1):423. doi: 10.1186/s12936-016-1476-2.	Mapua MI	Malar J	2016	2016-08-21	PMC4992209		10.1186/s12936-016-1476-2
34455974	Zederone Improves the Fecal Microbial Profile in Dementia Induced Rat Model: A First Report	Borah S, Sarkar P, Sharma HK.	CNS Neurol Disord Drug Targets. 2022;21(4):335-342. doi: 10.2174/1871527320666210827114227.	Borah S	CNS Neurol Disord Drug Targets	2022	2021-08-30			10.2174/1871527320666210827114227
30576335	General contextual effects on neglected tropical disease risk in rural Kenya	de Glanville WA, Thomas LF, Cook EAJ, Bronsvoort BMC, Wardrop N, Wamae CN, Kariuki S, Fèvre EM.	PLoS Negl Trop Dis. 2018 Dec 21;12(12):e0007016. doi: 10.1371/journal.pntd.0007016. eCollection 2018 Dec.	de Glanville WA	PLoS Negl Trop Dis	2018	2018-12-22	PMC6342328		10.1371/journal.pntd.0007016
29165707	Inflammation dynamics after praziquantel treatment of Schistosoma haematobium reflected by urinary eosinophil cationic protein	Stecher CW, Fofana HKM, Madsen H, Wilson S, Keita AD, Landouré A, Traoré MS, Vennervald BJ, Reimert CM, Sacko M.	Trans R Soc Trop Med Hyg. 2017 Jul 1;111(7):316-324. doi: 10.1093/trstmh/trx057.	Stecher CW	Trans R Soc Trop Med Hyg	2017	2017-11-23			10.1093/trstmh/trx057
27290717	Molecular epidemiological study of adenovirus infecting western lowland gorillas and humans in and around Moukalaba-Doudou National Park (Gabon)	Nkogue CN, Horie M, Fujita S, Ogino M, Kobayashi Y, Mizukami K, Masatani T, Ezzikouri S, Matsuu A, Mizutani T, Ozawa M, Yamato O, Ngomanda A, Yamagiwa J, Tsukiyama-Kohara K.	Virus Genes. 2016 Oct;52(5):671-8. doi: 10.1007/s11262-016-1360-8. Epub 2016 Jun 11.	Nkogue CN	Virus Genes	2016	2016-06-13	PMC5002280		10.1007/s11262-016-1360-8
31942563	Therapeutic effects of Byrsocarpus coccineus root bark extract on bacterially and chemically induced diarrhea in the Wistar albino rat (Rattus norvegicus domestica)	Sunday EA, Onyeyili PA, Saganuwan SA.	Animal Model Exp Med. 2019 Dec 18;2(4):312-325. doi: 10.1002/ame2.12094. eCollection 2019 Dec.	Sunday EA	Animal Model Exp Med	2019	2020-01-17	PMC6930995		10.1002/ame2.12094
29414120	Evaluation of the anthelminthic potential of Duranta erecta L. (Verbenaceae) fruits used in Nigerian ethnomedicine as a vermifuge	Udobi MI, Nzeakor TA, Eke IG, Ezeh IO, Onyeabor A, Idika IK, Nwosu CO.	J Ethnopharmacol. 2018 Apr 24;216:57-62. doi: 10.1016/j.jep.2018.01.030. Epub 2018 Feb 3.	Udobi MI	J Ethnopharmacol	2018	2018-02-08			10.1016/j.jep.2018.01.030
[truncated: 83 more rows]

## Sheet: europepmc_131022
SOURCE	EXTERNAL_ID	PMCID	DOI	AUTHORS	PUBLICATION_YEAR	PUBLICATION_MONTH	TITLE	JOURNAL	VOLUME	ISSUE	PAGE_INFO	PUBLISHER	TIMES_CITED	GRANTS	OPEN_ACCESS	LICENSE	FIRST_PUB_DATE (dd/mm/yyyy)	EMBARGO_DATE (dd/mm/yyyy)	IN_EPMC	EPMC_AUTH_MAN
[truncated: 121 more rows]

[truncated: 1 more sheets: WoS_131022]
