# Supplementary material for: Prevention of human exposure to livestock faecal waste in the household: a scoping study of interventions conducted in sub-Saharan Africa
Source: BMC Public Health. 2023 Aug 24;23:1613. doi: 10.1186/s12889-023-16567-x (PMC10463677; doi:10.1186/s12889-023-16567-x)
Supplement: Supplementary file 3 — Additional file 3. [file 12889_2023_16567_MOESM3_ESM.xlsx]

## Sheet: Data extraction
Article ID	Authors	Year	Location	Study design/Trial set up e.g before and after, RCT, pilot intervention etc	Sample size	Livestock species targeted	Targeted Population for intervention	Intervention	Measure of effect e.g microbial load, visualisation of feces, number of interactions etc	Quantification of effect	Authors' assessment of success (indicate whether it was qualitative or quantitative)	Cost of intervention (if reported)	Acceptability of intervention	Limitations	Other relevant notes
A Community-Designed Play-Yard Intervention to Prevent Microbial Ingestion: A Baby Water, Sanitation, and Hygiene Pilot Study in Rural Zambia	Reid B, Seu R, Orgle J, Roy K, Pongolani C, Chileshe M, Fundira D, Stoltzfus R.	Undocumented	Zambia	Randomised Control Trial that compared comparator and intervention groups	6 villages; 10 households received the community play yard; 12 households received the plastic play yard intervention (follow up was lost on one, so they remained 11)	All domestic animals	infants and young children (6 - 24 months)	2 different designs of play yards were given to the different groups Comparator group - In the end, a mud-brick structure with a thatched roof was deemed the most acceptable design. The basic mud-brick design mimicked both local kitchens and typical structures in rural communities that men would use to meet and rest, provided critical shade to the infant while inside the enclosure, and was physic…	whether people; 1. used the play-yard; 2. found the play-yard and mat feasible; 3. cleaned the play-yard and mat; 4. followed safety protocols around the play-yard, including adult supervision at all times; 5. perceived their family’s and community’s support of the play-yard	Based on number of observations of; 1. use of play yard During 24-hour recalls of play-yard use, caregivers from both groups reported they used the play-yard most often in the morning and in the afternoon. In the community play-yard group, households used the play-yard between one and four times per day in the first 24-hour recall (median = 1.5) and between two and five times per day in the secon…	Undocumented	Undocumented	Benefits were observed and acceptability based on reports was noted, but we were encouraged to consider the limitations.	1. Small sample size (only 21 HHs) 2. The study was short term (8 weeks); a more longitudinal study needed for deeper examination of behavioural changes of both IYCs and caregivers overtime. 3. There is need for finer qualitative assessments of community acceptance e.g use of FGDs 4. Study was conducted during a dry season, there is need to conduct the study in a wet season to observe the utilisa…	Relevant Paper obtained from references - Mbuya MN et al.; Sanitation Hygiene Infant Nutrition Efficacy (SHINE) Trial Team, 2015. Design of an intervention to minimize ingestion of fecal microbes by young children in rural Zimbabwe.
Developing a Contextually Appropriate Integrated Hygiene Intervention to Achieve Sustained Reductions in Diarrheal Diseases	Morse, Tracy and Chidziwisano, Kondwani and Tilley, Elizabeth and Malolo, Rossanie and Kumwenda, Save and Musaya, Janelisa and Cairncross, Sandy	Undocumented	Malawi; Chikwawa district	Randomised Control Trial that compared control and intervention groups; also compared before and after	1000 households	All animals	Children Under 5 years	Education Intervention involving; 1)Creating disgust by use of a feces eating game through water and food; followed by role playing to show proper removal of feces; followed by a picture cards game; Correct feces removal demonstration and prompt other caregivers to pay attention to others’ performing the behavior and its consequences in their everyday life. 2)Step by step feces removal process po…	Primarily 1) Reports from participants concerning changes in Diarrheal diseases Secondarily 1) Self reports and/or observations regarding changes in infections, behaviour, household environment. 2) Microbial testing	1)For Diarrhea and respiratory Infections At baseline (before the intervention), there were no significant differences between the Treatment and Control values for any of the outcome variables (diarrhoea and respiratory infection). There were significant differences between each Treatment area and the Control area at end line (after the intervention) for diarrhoea, but for respiratory infections,…	Deemed successful by author based on (quantitative) reduction in morbidity and mortality due to diarrheal diseases, in children under 5.	USD 1911	This was evaluated during the life of the project; intervention was accepted based on avid participation of all stakeholders in the intervention activities.	1) The project did not measure male participation at household visits and are therefore unable to provide strategies to motivate male participation at this time but recommend this as integral to future formative work. 2) Secondly, the study was done only in one district, which is not necessarily representative of the whole region or country. 3) Additionally, the study used the number of attendees…	Intervention outcome publications 1) Social outcomes of a community-based water, sanitation and hygiene intervention(https://doi.org/10.2166/washdev.2021.264) 2) Process Evaluation of “The Hygienic Family” Intervention: A Community-Based Water, Sanitation, and Hygiene Project in Rural Malawi (https://doi.org/10.3390/ijerph19116771) 3) Health Outcomes of an Integrated Behaviour-Centred Water, Sani…
1 project with 2 papers 1. Designing integrated interventions to improve nutrition and WASH behaviors in Kenya 2. Impact of a demand-side integrated WASH and nutrition community-based care group intervention on behavioural change: a randomised controlled trial in western Kenya	(1) Kimberly R. Jacob Arriola, Anna Ellis, Amy Webb-Girard, Emily Awino Ogutu, Emilie McClintic, Bethany Caruso & Matthew C. Freeman (2) Matthew C Freeman1,2, Anna S Ellis1, Emily Awino Ogutu2, Bethany A Caruso2, Molly Linabarger2, Katie Micek1, Richard Muga3, Amy Webb Girard2, Breanna K Wodnik2, Kimberly Jacob Arriola4	2016 -2018	Kenya; Homa Bay & Migori Counties	Randomised Control Trial (Before and after observations)	Intervention - 134 Households Control - 133 Households	All animals	children 2 years and under	Education activities coupled with use of a feces scooper	Visualization of feces in the compound	Number of households without feces in the compound There was an increase in the number of people with an animal feces free environment in the intervention arm (15 at baseline and 40 at endline) There was no change in the control arm (23 at baseline and 24 at endline)	Quantitative assessment that included comparison between control and intervention groups on the number of households observed without feces in the compound. There was a shift in behaviour and knowledge regarding beliefs on harmfulness of animal feces to children's health.	undocumented	Assessment not made	1) Length of the intervention was 5 months, not long enough to show sustained behavioural change. 2) Data related to health outcomes was not collected, such as the standard height and weight measures used to determine growth shortfalls and prevalence of diarrhoea. 3) A small number of participants.	These papers are derived from one of our search articles which itself was not data extracted but was just part of the bigger project Name of article - Development and Application of Novel Caregiver Hygiene Behavior Measures Relating to Food Preparation, Handwashing, and Play Environments in Rural Kenya
Exploring the Use and Appeal of Playpens to Protect Infants from Exposure to Animals, Animal Feces, and Dirt in Rural Ethiopia	Rosenbaum J, Tenaw E, Clemmer R, Israel M, Albert J.	2019	Ethiopia	nRCT	31 HHs; 10 villages	All animals	Infants aged 7 - 12 months	3 play pen types were trialed including; Model A, an imported playpen, is lightweight, easily disassembled and portable, with five net sides and one nylon side panel with a zipperclosed door. Model B, a locally designed playpen, is 1.5 meters square with 3 net and 1 canvas side with door (opened with an extra-large button/string wrap closure), and a removable net canopy top. Model C, a locally de…	1)Microbial load 2)Number of interactions, 3)Observation of; feces within or around the playpen	1) Microbial load E.coli was detected in 18/23 playmats but at densities far below those on the floors Six playpens were contaminated at counts below 0.1 CFU/cm2, and all, but two, of the 23 playpens were < 1.0 CFU/cm2. By comparison, 10 of the 23 sampled floors were contaminated at the maximum detection limit of 4.26 CFU/cm2. (For reference, the Model C area totals 22,500 cm2, and the Model B ar…	Assessment of success using any metric was not made but the author wrote "Based on the results of this study, we cannot conclude that playpens alone plausibly protect IYC from environmental contamination. Promotion of playpen use would certainly need to be part of a more comprehensive effort to maintain a hygienic environment, but this study did demonstrate that access to the enabling technology …	Undocumented	Undocumented	1) Only short-term use, acceptability, and feasibility of the playpens was examined. The time the study infants spent on dirt floors nor how much time infants without a playpen option spend on dirt floors was not measured. Little is known about thresholds of animal excreta and contaminated soil exposure for effects on health and child growth. 2) In our study, we cannot conclude whether the time t…
Formative research for the development of baby water, sanitation, and hygiene interventions for young children in the Democratic Republic of the Congo (REDUCE program).	Kuhl J, Bisimwa L, Thomas ED, Williams C, Ntakirutimana J, Coglianese N, Bauler S, FranÃ§ois R, Sanvura P, Bisimwa JC, Mirindi P, George CM.	jan - dec 2019	DRC South Kivu	prospective cohort study	370 children	All livestock	children under 5 years	Animal hutch made of locally available materials for housing rabbits, guinea pigs, ducks, and chickens were introduced to reduce human contact with animals in indoor living spaces in the home. Participants voiced strong resistance to building hutches outside due to concerns that animals would be stolen or would die from the cold, so hutches were built indoors. The design for hutches was based on …	HAZ scores after 6 month period	A significant reduction in HAZ was also observed for children with caregiver reports of touching guinea pigs (−0.33; 95% CI, −0.58 to −0.08) and rabbits (−0.34; 95% CI, −0.64 to −0.04) and children with feces in their sleeping space during unannounced spot checks (−0.41; 95% CI, −0.74 to −0.09).	Undocumented except for the fact that the intervention is now scaled out wider	Undocumented	Rolled out to over a million participants	Government stakeholders were not included in the interview process yet they can provide valuable insights on intervention approaches that could be scaled across DRC, and should be included in future studies. Second enabling technologies were provided to the households for free. Future studies should explore market value for items and assess if households would be willing to pay for them.	RESULTS FOUND IN - Child Mouthing of Feces and Fomites and Animal Contact are Associated with Diarrhea and Impaired Growth Among Young Children in the Democratic Republic of the Congo: A Prospective Cohort Study (REDUCE Program) https://doi.org/10.1016/j.jpeds.2020.09.013
Impact of water quality, sanitation, handwashing, and nutritional interventions on enteric infections in rural Zimbabwe: the Sanitation Hygiene Infant Nutrition Efficacy (SHINE) trial.	McQuade, E. T. R. and Platts-Mills, J. A. and Gratz, J. and Zhang JiXian and Moulton, L. H. and Mutasa, K. and Majo, F. D. and Tavengwa, N. and Ntozini, R. and Prendergast, A. J. and Humphrey, J. H. and Liu Jie and Houpt, E. R.	2015 (analysis of the results published in 2019)	Zimbabwe (Chirumanzu and Shurugwi districts)	2 × 2 factorial cluster-randomized controlled trial	933 children	feces for all animals	1 - 18 months of age	A washable 2.8 × 3.0m locally manufactured mat and plastic play yard(North States, Minneapolis, Minnesota) are provided at 2months and 6 months, respectively. This was alongside other WASH activities	Use of microbial load	Enteric infections were common among children in the first year of life in rural Zimbabwe. The WASH interventions modestly decreased the prevalence of total parasites but had no apparent impact on bacterial or viral infections. The IYCF interventions did not impact enteropathogen infections. For both enteric infections and pathogen-attributable diarrhea, WASH and IYCF interven-tion effects for in…	The elementary household-level WASH interventions tested in SHINE did not meaningfully reduce fecal–oral mi-crobial transmission in children during the first year of life.	Undocumented	Undocumented	This analysis was limited by the relatively few sampling time points to capture enteric infections. Specifically, qPCR testing was not performed on the 18-month stool samples collected in SHINE such that no exposures were captured in the second year of life when bacterial and parasitic pathogens are more common	results concerning keeping children away from animal feces are not stand alone. Results were interpreted collectively considering totality of all interventions. Some information was obtained from the paper that describes the intervention; (The Sanitation Hygiene Infant Nutrition Efficacy(SHINE) Trial: Rationale, Design, and Methods)
The role of chicken management practices in children's exposure to environmental contamination: a mixed-methods analysis.	Passarelli S, Ambikapathi R, Gunaratna NS, Madzorera I, Canavan CR, Noor RA, Tewahido D, Berhane Y, Sibanda S, Sibanda LM, Madzivhandila T, Munthali BLM, McConnell M, Sudfeld C, Davison K, Fawzi W.	undocumented	Ethiopia in Angonia and Amhara districts	a cluster randomized trial	This analysis includes 15 villages in Amhara and 18 in Oromia, allocated in equal proportions to the three treatment arms. 3 households from each village to make 18 households	Chicken	Children; 0 - 36 months	households were advised to build a chicken coop using their own materials Three types were observed; categorised according to 1) open or closed (entry) 2) distance from the house	Visualisation of feces; cleanliness of children's hands	Having any kind of chicken coop was associated with a 30% increased risk of animal feces being observed on the compound in adjusted analyses. Having 10 or more chickens also reduced the risk of observing animal feces on the property, but neither the number of chickens nor having a chicken coop was associated with child cleanliness. Chickens sleeping inside of the house the previous night was foun…	No indications made towards assessing success of intervention	Undocumented	Undocumented	Results are not generalizable to all rural populations. 1) In order to maximize the number of observations in the quantitative analyses, all analyses were not restricted to households with young children. As a result, the relationships observed in the quantitative analyses may not be directly applicable to the households for which qualitative data, and vice versa for the qualitative findings. 2) …
Multi-Sectoral Participatory Design of a BabyWASH Playspace for Rural Ethiopian Households.	Budge, S., Parker, A., Hutchings, P., Garbutt, C., Rosenbaum, J., Tulu, T., Woldemedhin, F., Jemal, M., Engineer, B., & Williams, L.	January - March 2020	Ethiopia	Randomised Control Trial	Intervention - 50 Households Control - 50 Households	All animals	Infants of 8 - 16 months (10 - 18 months at trial commencement) from low income contexts	Multisectoral participatory process to develop a House Play Space was undertaken. It involved consultation with concerned stakeholders in Ethiopia and designing of HPS in the U.K; outcome from both was combined and presented in a workshop with local manufacturers to further fit the design to context; the process led to development of a foldable HPS made out of local materials while meeting ISO st…	1) Number of interactions 2) Microbial load	Qualitative based on observation and reports; Quantitative based on microbial load measurements 1) All households in the trial were found using the HPS on the first unannounced visit, this reduced by an average of 1 hour in the 2nd visit 2)Change in point prevalence, seven-day diarrhoea declined more markedly within the intervention group from 19 cases (38.0%) at baseline to 5 cases (10.0%) at fo…	Overall the HPS showed mixed engagement and adherence, good acceptability and many reported secondary benefits	Undocumented	Feasibility trial showed good overall acceptability among study households who received a HPS. There was acceptability of use, acceptability of design and playspace time use.	Limitations of this preliminary work mostly concern the TIPs trial, including the sample size and data quality and a small time frame . Other limitations surrounding data quality and the methodologies assessing use include the use of self-reported data which can hold inherent inaccuracies. The daily activities form to assess playspace use aimed to overcome difficulties of measuring time in a cont…	Other papers referred to in data extraction from this intervention/ published as a result of this intervention; 1) A randomised controlled feasibility trial of a BabyWASH household playspace: The CAMPI study (https://doi.org/10.1371/journal.pntd.0009514)
